# Supplementary material for: Variance component estimations and mega‐environments for sweetpotato breeding in West Africa
Source: Crop Sci. 2020 Jan 27;60(1):50–61. doi: 10.1002/csc2.20034 (PMC7079561; doi:10.1002/csc2.20034)
Supplement: Supplementary file 1 — Supplemental material is available online for this article. [file CSC2-60-50-s001.csv]

studyYear	studyName	locationDbId	locationName	germplasmName	germplasmSynonyms	observationLevel	replicate	blockNumber	plotNumber	Plants planted counting number per plot|CO_331:0000678	Plants established counting number per plot|CO_331:0000192	Plants harvested counting number per plot|CO_331:0000679	Plants with storage roots counting number per plot|CO_331:0000211	Predominant Flesh color estimating 1-9|CO_331:0000178	Predominant Skin color estimating 1-9|CO_331:0000175	Vine vigor estimating 1-9|CO_331:0000197	Virus symptoms 1 estimating 1-9|CO_331:0000193	Virus symptoms 2 estimating 1-9|CO_331:2000004	Number of commercial storage roots counting number per plot|CO_331:0000214	Number of non-commercial storage roots counting number per plot|CO_331:0000217	Weight of commercial storage roots measuring kg per plot|CO_331:0000220	Weight of non-commercial storage roots measuring kg per plot|CO_331:0000223	Weight of vines measuring kg per plot|CO_331:0000227
2017	2017ASPGH_GG15-BOTANGA	18	Botanga, Ghana	BF59xCIP4		plot	1	1	1	30	30	26	26	6	6	6	3	5	20	60	3.5	3.44	11.78
2017	2017ASPGH_GG15-BOTANGA	18	Botanga, Ghana	King-J		plot	1	1	2	30	27	20	8			6	2	3	5	16	1.164	0.66	11.24
2017	2017ASPGH_GG15-BOTANGA	18	Botanga, Ghana	Faara		plot	1	1	3	30	30	20	10			6	3	3	0	6	0	0.54	5.16
2017	2017ASPGH_GG15-BOTANGA	18	Botanga, Ghana	MothersDelight		plot	1	1	4	30	30	12	5			5	7	7	0	10	0	0.5	2.18
2017	2017ASPGH_GG15-BOTANGA	18	Botanga, Ghana	Tiebele-2		plot	1	1	5	30	28	16	10	7	5	7	2	5	3	15	0.58	0.6	4.82
2017	2017ASPGH_GG15-BOTANGA	18	Botanga, Ghana	Blueblue		plot	1	1	6	30	15	17	0			6	3	5	0	0	0	0	2.6
2017	2017ASPGH_GG15-BOTANGA	18	Botanga, Ghana	Dadanyuie		plot	1	1	7	30	30	27	27	2	8	6	1	1	37	62	9.62	4.42	8.6
2017	2017ASPGH_GG15-BOTANGA	18	Botanga, Ghana	Sauti		plot	1	1	8	30	25	10	0			5	1	1	0	0	0	0	0.6
2017	2017ASPGH_GG15-BOTANGA	18	Botanga, Ghana	Okumkom		plot	1	1	9	30	30	21	18	3	8	7	1	1	11	10	1.88	0.6	4.62
2017	2017ASPGH_GG15-BOTANGA	18	Botanga, Ghana	Ogyefo		plot	1	1	10	30	26	18	18			9	1	3	0	0	0	0	0.19
2017	2017ASPGH_GG15-BOTANGA	18	Botanga, Ghana	BF92xTib2		plot	1	1	11	30	29	15	6			6	3	3	0	5	0	0.32	3.4
2017	2017ASPGH_GG15-BOTANGA	18	Botanga, Ghana	Otoo		plot	1	1	12	30	27	23	20	4	3	6	1	3	28	31	4.1	2	4.88
2017	2017ASPGH_GG15-BOTANGA	18	Botanga, Ghana	Ligri		plot	1	1	13	30	30	30	30	4	4	6	1	1	32	25	8.5	1.24	8.24
2017	2017ASPGH_GG15-BOTANGA	18	Botanga, Ghana	Apomuden		plot	1	1	14	30	22	21	21	8	6	8	1	1	18	26	3.46	1.4	2.92
2017	2017ASPGH_GG15-BOTANGA	18	Botanga, Ghana	Bohye		plot	1	1	15	30	34	30	15	6	5	6	1	3	6	17	0.78	0.94	4.14
2017	2017ASPGH_GG15-BOTANGA	18	Botanga, Ghana	MothersDelight		plot	2	1	16	30	19	14	4			5	5	7	0	8	0	0.32	1.62
2017	2017ASPGH_GG15-BOTANGA	18	Botanga, Ghana	Okumkom		plot	2	1	17	30	29	24	23	3	8	6	1	1	27	16	5.66	1.28	7.06
2017	2017ASPGH_GG15-BOTANGA	18	Botanga, Ghana	Ogyefo		plot	2	1	18	30	29	14	14			5	3	5	0	0	0	0	2.64
2017	2017ASPGH_GG15-BOTANGA	18	Botanga, Ghana	King-J		plot	2	1	19	30	29	18	16	6	8	7	1	3	7	6	1.24	0.44	8.6
2017	2017ASPGH_GG15-BOTANGA	18	Botanga, Ghana	Ligri		plot	2	1	20	30	32	28	28	4	4	6	1	1	32	18	6.7	1.24	6.44
2017	2017ASPGH_GG15-BOTANGA	18	Botanga, Ghana	Dadanyuie		plot	2	1	21	30	30	25	25	2	8	7	1	1	30	36	5.34	1.84	0.53
2017	2017ASPGH_GG15-BOTANGA	18	Botanga, Ghana	Blueblue		plot	2	1	22	30	20	10	1			5	4	7	1	2	0.32	0.26	0.38
2017	2017ASPGH_GG15-BOTANGA	18	Botanga, Ghana	Faara		plot	2	1	23	30	29	19	14	3	8	6	3	3	3	4	1.1	0.36	58.2
2017	2017ASPGH_GG15-BOTANGA	18	Botanga, Ghana	Bohye		plot	2	1	24	30	30	29	27	6	5	7	3	3	3	27	3	1.16	7.52
2017	2017ASPGH_GG15-BOTANGA	18	Botanga, Ghana	BF92xTib2		plot	2	1	25	30	24	16	14			7	3	5	3	8	0.52	0.44	5.32
2017	2017ASPGH_GG15-BOTANGA	18	Botanga, Ghana	Apomuden		plot	2	1	26	30	28	15	15	7	6	8	1	1	16	21	2.26	1.44	2.38
2017	2017ASPGH_GG15-BOTANGA	18	Botanga, Ghana	BF59xCIP4		plot	2	1	27	30	29	20	18		5	7	1	3	16	18	2.44	0.88	3.36
2017	2017ASPGH_GG15-BOTANGA	18	Botanga, Ghana	Tiebele-2		plot	2	1	28	30	30	4	4	7		6	6	7	0	4	0	0.42	1.06
2017	2017ASPGH_GG15-BOTANGA	18	Botanga, Ghana	Otoo		plot	2	1	29	30	27	22	20	4	3	9	1	1	13	23	2.68	1.46	5.08
2017	2017ASPGH_GG15-BOTANGA	18	Botanga, Ghana	Sauti		plot	2	1	30	30	25	10	0			4	1	1	0	0	0	0	0.6
2017	2017ASPGH_GG15-FUMESUA	16	Fumesua, Ghana	Apomuden		plot	1	1	1	30	28	28	28	7	6	8	3	1	87	60	22.5	2.5	29.5
2017	2017ASPGH_GG15-FUMESUA	16	Fumesua, Ghana	Otoo		plot	1	1	2	30	30	27	27	4	3	7	3	3	41	6	15.3	0.3	32
2017	2017ASPGH_GG15-FUMESUA	16	Fumesua, Ghana	BF92xTib2		plot	1	1	3	30	30	0	0			8	3	3	0	0	0	0	0
2017	2017ASPGH_GG15-FUMESUA	16	Fumesua, Ghana	Bohye		plot	1	1	4	30	25	23	23	5	5	6	4	3	35	22	6.2	0.8	11
2017	2017ASPGH_GG15-FUMESUA	16	Fumesua, Ghana	BF59xCIP4		plot	1	1	5	30	13	8	4	7	3	5	6	3	4	3	0.9	0.2	6
2017	2017ASPGH_GG15-FUMESUA	16	Fumesua, Ghana	MothersDelight		plot	1	1	6	30	30	18	16	8	4	6	5	3	9	3	1.1	0.1	7.5
2017	2017ASPGH_GG15-FUMESUA	16	Fumesua, Ghana	Okumkom		plot	1	1	7	30	30	27	27	2	7	6	3	3	51	19	15	0.8	29.5
2017	2017ASPGH_GG15-FUMESUA	16	Fumesua, Ghana	Blueblue		plot	1	1	8	30	28	15	7	5	3	6	4	1	7	1	3	0.1	17.5
2017	2017ASPGH_GG15-FUMESUA	16	Fumesua, Ghana	King-J		plot	1	1	9	30	30	21	18	5	8	6	5	1	22	7	3.5	0.3	10
2017	2017ASPGH_GG15-FUMESUA	16	Fumesua, Ghana	Tiebele-2		plot	1	1	10	30	18	9	6	7	3	5	6	1	4	2	0.6	0.1	2.5
2017	2017ASPGH_GG15-FUMESUA	16	Fumesua, Ghana	Sauti		plot	1	1	11	30	27	11	11	4	3	7	4	1	18	0	4.7	0	10.5
2017	2017ASPGH_GG15-FUMESUA	16	Fumesua, Ghana	Ligri		plot	1	1	12	30	30	19	19			6	3	3	40	8	14.2	0.3	11
2017	2017ASPGH_GG15-FUMESUA	16	Fumesua, Ghana	Dadanyuie		plot	1	1	13	30	30	23	23	2	8	6	4	3	31	49	4.4	1.9	21.5
2017	2017ASPGH_GG15-FUMESUA	16	Fumesua, Ghana	Faara		plot	1	1	14	30	30	18	13	3	8	7	3	1	11	11	2.4	0.5	25
2017	2017ASPGH_GG15-FUMESUA	16	Fumesua, Ghana	Ogyefo		plot	1	1	15	30	23	12	9	2	8	6	6	4	5	4	0.8	0.1	14
2017	2017ASPGH_GG15-FUMESUA	16	Fumesua, Ghana	Okumkom		plot	2	1	16	30	30	21	21	2	7	6	3	4	73	27	22.2	1.2	24.5
2017	2017ASPGH_GG15-FUMESUA	16	Fumesua, Ghana	Bohye		plot	2	1	17	30	29	24	24	6	5	9	3	1	39	32	8.6	1.6	20
2017	2017ASPGH_GG15-FUMESUA	16	Fumesua, Ghana	Otoo		plot	2	1	18	30	30	26	26	4	3	6	3	1	60	10	20.4	0.6	21.5
2017	2017ASPGH_GG15-FUMESUA	16	Fumesua, Ghana	Tiebele-2		plot	2	1	19	30	30	15	14	7	3	6	5	3	7	14	0.8	0.4	2.5
2017	2017ASPGH_GG15-FUMESUA	16	Fumesua, Ghana	Apomuden		plot	2	1	20	30	30	23	23	7	6	6	3	3	64	46	21.5	2.1	15.5
2017	2017ASPGH_GG15-FUMESUA	16	Fumesua, Ghana	BF59xCIP4		plot	2	1	21	30	28	12	7			6	6	3	0	10	0	0.4	9.5
2017	2017ASPGH_GG15-FUMESUA	16	Fumesua, Ghana	Sauti		plot	2	1	22	30	25	12	8	5	3	5	4	3	12	4	2.6	0.2	13.5
2017	2017ASPGH_GG15-FUMESUA	16	Fumesua, Ghana	King-J		plot	2	1	23	30	26	13	11	6	8	5	6	3	10	6	2	0.3	11.5
2017	2017ASPGH_GG15-FUMESUA	16	Fumesua, Ghana	Dadanyuie		plot	2	1	24	30	28	21	21	2	8	7	5	3	30	65	4.1	2.3	21
2017	2017ASPGH_GG15-FUMESUA	16	Fumesua, Ghana	Ogyefo		plot	2	1	25	30	24	19	4		8	6	6	3	1	5	0.1	0.1	22
2017	2017ASPGH_GG15-FUMESUA	16	Fumesua, Ghana	Blueblue		plot	2	1	26	30	25	18	8	5	3	5	4	3	8	9	1	0.3	16
2017	2017ASPGH_GG15-FUMESUA	16	Fumesua, Ghana	MothersDelight		plot	2	1	27	30	30	12	4			6	6	3	0	1	0	0.1	7
2017	2017ASPGH_GG15-FUMESUA	16	Fumesua, Ghana	BF92xTib2		plot	2	1	28	30	30	0	0			7	1	3	0	0	0	0	0
2017	2017ASPGH_GG15-FUMESUA	16	Fumesua, Ghana	Ligri		plot	2	1	29	30	30	18	18	3	5	8	3	3	56	5	15.5	0.2	15.5
2017	2017ASPGH_GG15-FUMESUA	16	Fumesua, Ghana	Faara		plot	2	1	30	30	30	20	18	3	8	5	3	3	18	8	3.1	0.6	17
2017	2017ASPGH_GG15-KOMENDA	17	Komenda, Ghana	Dadanyuie		plot	1	1	1	30	30	21	13	3	7	6	3	4	12	29	1.8	0.8	30.5
2017	2017ASPGH_GG15-KOMENDA	17	Komenda, Ghana	Blueblue		plot	1	1	2	30	17	9	8	5	3	7	3	4	7	5	1.7	0.2	34.5
2017	2017ASPGH_GG15-KOMENDA	17	Komenda, Ghana	Okumkom		plot	1	1	3	30	15	7	7	3	7	5	3	4	15	11	2.8	0.4	7.5
2017	2017ASPGH_GG15-KOMENDA	17	Komenda, Ghana	Sauti		plot	1	1	4	30	17	13	6	4	3	5	5	5	4	6	0.5	0.2	3.5
2017	2017ASPGH_GG15-KOMENDA	17	Komenda, Ghana	Ogyefo		plot	1	1	5	30	30	16	8	2	8	5	4	6	8	7	1.8	0.3	18
2017	2017ASPGH_GG15-KOMENDA	17	Komenda, Ghana	Faara		plot	1	1	6	30	26	6	5	3	7	5	5	6	5	10	0.9	0.4	13.5
2017	2017ASPGH_GG15-KOMENDA	17	Komenda, Ghana	Tiebele-2		plot	1	1	7	30	21	8	5	7	3	5	6	6	5	6	0.4	0.2	6
2017	2017ASPGH_GG15-KOMENDA	17	Komenda, Ghana	King-J		plot	1	1	8	30	30	17	17	6	7	4	5	6	20	19	2.3	0.7	8
2017	2017ASPGH_GG15-KOMENDA	17	Komenda, Ghana	Otoo		plot	1	1	9	30	29	21	21	3	3	7	3	4	39	15	13.7	0.8	13
2017	2017ASPGH_GG15-KOMENDA	17	Komenda, Ghana	BF59xCIP4		plot	1	1	10	30	29	12	12	7	5	4	6	7	13	15	1.8	0.5	13.5
2017	2017ASPGH_GG15-KOMENDA	17	Komenda, Ghana	Ligri		plot	1	1	11	30	29	20	20	3	5	5	4	5	41	18	7.8	0.8	10
2017	2017ASPGH_GG15-KOMENDA	17	Komenda, Ghana	Bohye		plot	1	1	12	30	25	12	10	6	5	6	5	4	13	5	2	0.2	12.5
2017	2017ASPGH_GG15-KOMENDA	17	Komenda, Ghana	Apomuden		plot	1	1	13	30	30	26	26	7	6	5	3	5	86	60	22.5	2.7	27.5
2017	2017ASPGH_GG15-KOMENDA	17	Komenda, Ghana	MothersDelight		plot	1	1	14	30	28	12	12	8	4	6	5	4	13	17	1.5	0.6	16
2017	2017ASPGH_GG15-KOMENDA	17	Komenda, Ghana	BF92xTib2		plot	1	1	15	30	0	0	0						0	0	0	0	0
2017	2017ASPGH_GG15-KOMENDA	17	Komenda, Ghana	Otoo		plot	2	1	16	30	30	17	17	5	3	7	3	3	51	16	21	1	31.5
2017	2017ASPGH_GG15-KOMENDA	17	Komenda, Ghana	Ligri		plot	2	1	17	30	24	15	15	4	5	5	5	3	18	16	4	0.6	12.5
2017	2017ASPGH_GG15-KOMENDA	17	Komenda, Ghana	Bohye		plot	2	1	18	30	30	17	17	6	5	6	3	4	25	20	4.8	0.9	16
2017	2017ASPGH_GG15-KOMENDA	17	Komenda, Ghana	Sauti		plot	2	1	19	30	15	7	6			5	6	5	2	4	0.2	0.1	3.5
2017	2017ASPGH_GG15-KOMENDA	17	Komenda, Ghana	Okumkom		plot	2	1	20	30	3	22	22	3	7	6	3	5	43	42	9.1	2.1	11
2017	2017ASPGH_GG15-KOMENDA	17	Komenda, Ghana	Tiebele-2		plot	2	1	21	30	11	6	6	7	3	5	5	5	5	5	0.7	0.1	3.5
2017	2017ASPGH_GG15-KOMENDA	17	Komenda, Ghana	BF59xCIP4		plot	2	1	22	30	24	17	17	7	5	4	5	6	12	8	2.8	0.3	9
2017	2017ASPGH_GG15-KOMENDA	17	Komenda, Ghana	Blueblue		plot	2	1	23	30	28	15	11	5	3	6	4	5	9	6	1.9	0.4	15
2017	2017ASPGH_GG15-KOMENDA	17	Komenda, Ghana	Ogyefo		plot	2	1	24	30	28	17	17	2	8	7	5	4	22	18	8.6	1	23.5
2017	2017ASPGH_GG15-KOMENDA	17	Komenda, Ghana	Faara		plot	2	1	25	30	27	17	17	3	9	7	4	4	22	17	3.5	0.6	19.5
2017	2017ASPGH_GG15-KOMENDA	17	Komenda, Ghana	Apomuden		plot	2	1	26	30	30	17	17	7	6	6	3	6	58	56	10.9	2.1	8
2017	2017ASPGH_GG15-KOMENDA	17	Komenda, Ghana	MothersDelight		plot	2	1	27	30	30	20	20	8	4	4	5	6	25	33	4.3	1.3	13
2017	2017ASPGH_GG15-KOMENDA	17	Komenda, Ghana	Dadanyuie		plot	2	1	28	30	30	17	17	2	8	6	3	5	26	30	3.1	1.3	11.5
2017	2017ASPGH_GG15-KOMENDA	17	Komenda, Ghana	King-J		plot	2	1	29	30	30	20	20	6	9	6	4	6	12	12	1.8	0.8	11
2017	2017ASPGH_GG15-KOMENDA	17	Komenda, Ghana	BF92xTib2		plot	2	1	30	30	0	0	0						0	0	0	0	0
2017	2017ASPGH_GG15-OHAWU	39	Ohawu, Ghana	Sauti		plot	1	1	1	30	30	14	13	4	4	8	4	3	13	9	3.2	0.5	12.4
2017	2017ASPGH_GG15-OHAWU	39	Ohawu, Ghana	BF92xTib2		plot	1	1	2	30	30	20	20	7	5	5	6	6	10	25	1	1.1	2.8
2017	2017ASPGH_GG15-OHAWU	39	Ohawu, Ghana	Otoo		plot	1	1	3	30	30	19	19	3	4	6	5	6	19	15	5.3	0.9	6.2
2017	2017ASPGH_GG15-OHAWU	39	Ohawu, Ghana	Ogyefo		plot	1	1	4	30	30	25	23	2	8	9	3	3	16	10	3.9	0.8	21.2
2017	2017ASPGH_GG15-OHAWU	39	Ohawu, Ghana	Bohye		plot	1	1	5	30	30	23	23	5	4	7	3	4	26	34	3.5	1.7	9.2
2017	2017ASPGH_GG15-OHAWU	39	Ohawu, Ghana	Ligri		plot	1	1	6	30	28	24	24	3	4	6	5	6	30	8	4.8	0.5	3.2
2017	2017ASPGH_GG15-OHAWU	39	Ohawu, Ghana	Apomuden		plot	1	1	7	30	29	24	24	7	6	6	4	5	33	42	4.3	1.4	3
2017	2017ASPGH_GG15-OHAWU	39	Ohawu, Ghana	Tiebele-2		plot	1	1	8	30	28	19	15	8	5	5	4	6	6	13	0.6	0.5	1
2017	2017ASPGH_GG15-OHAWU	39	Ohawu, Ghana	MothersDelight		plot	1	1	9	30	28	10	6			6	5	5	3	6	0.3	0.3	1
2017	2017ASPGH_GG15-OHAWU	39	Ohawu, Ghana	BF92xTib2		plot	1	1	10	30	0	0	0						0	0	0	0	0
2017	2017ASPGH_GG15-OHAWU	39	Ohawu, Ghana	Okumkom		plot	1	1	11	30	30	13	13			6	3	6	14	19	1.4	0.8	5.8
2017	2017ASPGH_GG15-OHAWU	39	Ohawu, Ghana	Blueblue		plot	1	1	12	30	30	15	10			6	5	6	0	12	0	0.42	0.8
2017	2017ASPGH_GG15-OHAWU	39	Ohawu, Ghana	King-J		plot	1	1	13	30	11	5	2			5	4	6	1	11	0.5	0.2	1
2017	2017ASPGH_GG15-OHAWU	39	Ohawu, Ghana	Dadanyuie		plot	1	1	14	30	23	13	10	2	8	6	4	5	8	16	1.2	0.5	4.1
2017	2017ASPGH_GG15-OHAWU	39	Ohawu, Ghana	Faara		plot	1	1	15	30	26	15	3			7	4	4	2	6	0.2	0.4	3.2
2017	2017ASPGH_GG15-OHAWU	39	Ohawu, Ghana	Otoo		plot	2	1	16	30	30	19	19	3	3	7	4	4	22	22	5.5	1.4	10.1
2017	2017ASPGH_GG15-OHAWU	39	Ohawu, Ghana	Ogyefo		plot	2	1	17	30	30	15	10	2	7	9	4	3	8	9	1.5	0.6	21.5
2017	2017ASPGH_GG15-OHAWU	39	Ohawu, Ghana	Ligri		plot	2	1	18	30	30	19	19	3	4	6	3	5	27	16	7.9	1.2	6
2017	2017ASPGH_GG15-OHAWU	39	Ohawu, Ghana	King-J		plot	2	1	19	30	8	3	2	4	8	5	4	6	2	0	1.1	0	1.1
2017	2017ASPGH_GG15-OHAWU	39	Ohawu, Ghana	Faara		plot	2	1	20	30	30	20	18	3	8	8	4	3	12	24	1.5	1.1	7.8
2017	2017ASPGH_GG15-OHAWU	39	Ohawu, Ghana	Bohye		plot	2	1	21	30	30	25	25	4	5	7	3	4	37	35	5.4	1.6	13.6
2017	2017ASPGH_GG15-OHAWU	39	Ohawu, Ghana	BF92xTib2		plot	2	1	22	30	17	17	6						4	9	0.5	0.5	3
2017	2017ASPGH_GG15-OHAWU	39	Ohawu, Ghana	Okumkom		plot	2	1	23	30	30	21	21	2	7	5	3	4	18	32	2.5	1.3	8
2017	2017ASPGH_GG15-OHAWU	39	Ohawu, Ghana	MothersDelight		plot	2	1	24	30	26	19	14	8	5	6	5	6	10	15	1.2	0.6	2.2
2017	2017ASPGH_GG15-OHAWU	39	Ohawu, Ghana	Tiebele-2		plot	2	1	25	30	29	19	19	8	5	6	5	5	9	22	0.9	0.9	1.2
2017	2017ASPGH_GG15-OHAWU	39	Ohawu, Ghana	Apomuden		plot	2	1	26	30	29	24	24	7	6	7	3	3	26	46	5.6	1.7	3.9
2017	2017ASPGH_GG15-OHAWU	39	Ohawu, Ghana	BF92xTib2		plot	2	1	27	30	29	0	0	7	5	4	7	7	0	0	0	0	0
2017	2017ASPGH_GG15-OHAWU	39	Ohawu, Ghana	Dadanyuie		plot	2	1	28	30	20	11	8	2	8	5	5	6	8	11	0.7	0.5	3
2017	2017ASPGH_GG15-OHAWU	39	Ohawu, Ghana	Sauti		plot	2	1	29	30	30	16	10	4	4	8	3	3	7	12	1.3	0.6	7.2
2017	2017ASPGH_GG15-OHAWU	39	Ohawu, Ghana	Blueblue		plot	2	1	30	30	29	16	5			5	4	6	1	3	0.1	0.3	2
2017	2017ASPGH_GG15-TONO	18	Tono, Ghana	BF59xCIP4		plot	1	1	1	30	23	30	33	6	5	9	1	1	26	79	3.94	2.84	15.65
2017	2017ASPGH_GG15-TONO	18	Tono, Ghana	King-J		plot	1	1	2	30	30	29	23	6	8	7	1	2	14	53	1.92	1.82	18.5
2017	2017ASPGH_GG15-TONO	18	Tono, Ghana	Faara		plot	1	1	3	30	30	30	30	3	8	9	1	1	18	34	2.66	2.08	25.08
2017	2017ASPGH_GG15-TONO	18	Tono, Ghana	MothersDelight		plot	1	1	4	30	28	30	30	8	5	6	3	6	35	90	5.74	3.18	10.98
2017	2017ASPGH_GG15-TONO	18	Tono, Ghana	Tiebele-2		plot	1	1	5	30	20	25	12	7	4	7	3	2	2	23	0.6	0.82	5.32
2017	2017ASPGH_GG15-TONO	18	Tono, Ghana	Blueblue		plot	1	1	6	30	31	25	25	5	3	7	3	1	9	56	1.06	1.78	9.44
2017	2017ASPGH_GG15-TONO	18	Tono, Ghana	Dadanyuie		plot	1	1	7	30	30	30	30	2	8	7	1	1	70	158	13.82	5.78	13.52
2017	2017ASPGH_GG15-TONO	18	Tono, Ghana	Sauti		plot	1	1	8	30	24	18	1	5	3	7	3	1	1	0	1	0.34	4.42
2017	2017ASPGH_GG15-TONO	18	Tono, Ghana	Okumkom		plot	1	1	9	30	22	27	27	3	8	9	1	1	51	77	15.66	3.48	14.76
2017	2017ASPGH_GG15-TONO	18	Tono, Ghana	Ogyefo		plot	1	1	10	30	30	30	7	2	7	9	3	2	5	32	0.8	0.86	11.74
2017	2017ASPGH_GG15-TONO	18	Tono, Ghana	BF92xTib2		plot	1	1	11	30	26	26	11	3	3	7	1	2	7	12	9.6	0.58	14.4
2017	2017ASPGH_GG15-TONO	18	Tono, Ghana	Otoo		plot	1	1	12	30	30	29	29	4	3	9	1	1	36	74	7.8	5	13.4
2017	2017ASPGH_GG15-TONO	18	Tono, Ghana	Ligri		plot	1	1	13	30	30	30	30	3	5	8	1	1	71	50	22.14	2.82	18.16
2017	2017ASPGH_GG15-TONO	18	Tono, Ghana	Apomuden		plot	1	1	14	30	30	30	30	7	6	7	1	1	55	85	14.4	6.08	12.3
2017	2017ASPGH_GG15-TONO	18	Tono, Ghana	Bohye		plot	1	1	15	30	26	28	28	5	5	7	3	1	20	54	3.4	2.46	10.56
2017	2017ASPGH_GG15-TONO	18	Tono, Ghana	MothersDelight		plot	2	1	16	30	27	25	24	8	5	7	3	6	15	31	2.76	1.32	8.28
2017	2017ASPGH_GG15-TONO	18	Tono, Ghana	Okumkom		plot	2	1	17	30	28	29	29	2	8	7	1	2	55	75	13.42	3.54	8.9
2017	2017ASPGH_GG15-TONO	18	Tono, Ghana	Ogyefo		plot	2	1	18	30	27	29	29	2	8	8	3	5	5	88	1.3	2.12	11.08
2017	2017ASPGH_GG15-TONO	18	Tono, Ghana	King-J		plot	2	1	19	30	29	27	27	6	8	8	1	1	4	16	0.6	1.86	11.24
2017	2017ASPGH_GG15-TONO	18	Tono, Ghana	Ligri		plot	2	1	20	30	25	30	30	3	4	7	1	1	71	85	19.22	3.88	12.66
2017	2017ASPGH_GG15-TONO	18	Tono, Ghana	Dadanyuie		plot	2	1	21	30	30	30	30	2	8	8	1	1	70	155	15.12	6.04	11.04
2017	2017ASPGH_GG15-TONO	18	Tono, Ghana	Blueblue		plot	2	1	22	30	29	26	26	5	3	8	1	1	5	70	0.56	1.54	8.24
2017	2017ASPGH_GG15-TONO	18	Tono, Ghana	Faara		plot	2	1	23	30	26	26	18	4	8	9	1	1	11	40	1.86	1.56	12.2
2017	2017ASPGH_GG15-TONO	18	Tono, Ghana	Bohye		plot	2	1	24	30	28	26	24	3	5	6	3	5	11	30	2.36	1.42	5.64
2017	2017ASPGH_GG15-TONO	18	Tono, Ghana	BF92xTib2		plot	2	1	25	30	30	22	18	3	3	7	1	2	3	56	0.44	1.2	9.1
2017	2017ASPGH_GG15-TONO	18	Tono, Ghana	Apomuden		plot	2	1	26	30	23	30	30	7	6	7	1	1	47	53	5.84	3.78	4.56
2017	2017ASPGH_GG15-TONO	18	Tono, Ghana	BF59xCIP4		plot	2	1	27	30	27	21	21	6	5	8	1	1	48	97	5.96	3.82	8.96
2017	2017ASPGH_GG15-TONO	18	Tono, Ghana	Tiebele-2		plot	2	1	28	30	28	26	11	7	4	6	1	6	4	40	0.64	1.22	3.2
2017	2017ASPGH_GG15-TONO	18	Tono, Ghana	Otoo		plot	2	1	29	30	30	26	25	4	3	9	1	1	26	59	4.46	3.36	7.82
2017	2017ASPGH_GG15-TONO	18	Tono, Ghana	Sauti		plot	2	1	30	30	25	30	0			6	1	1	0	0	0	0	3.22
2018	2018ASPGH_STO38-BOTANGA	22	Botanga, Ghana	AP3A		plot	1	1	1	30	26	30	25			7	1	1	25	56	2.14	1.58	11.98
2018	2018ASPGH_STO38-BOTANGA	22	Botanga, Ghana	Apomuden		plot	1	1	2	30	25	20	19			7	1	1	37	56	5.18	1.58	1.58
2018	2018ASPGH_STO38-BOTANGA	22	Botanga, Ghana	BF59xCIP4		plot	1	1	3	30	29	30	29			7	1	1	46	48	2.12	6.34	5.04
2018	2018ASPGH_STO38-BOTANGA	22	Botanga, Ghana	BF92xTib2		plot	1	1	4	30	25	21	4			7	1	1	2	1	0.32	0.8	4.86
2018	2018ASPGH_STO38-BOTANGA	22	Botanga, Ghana	Blueblue		plot	1	1	5	30	20	18	0			7	2	2	0	0	0	0	0.8
2018	2018ASPGH_STO38-BOTANGA	22	Botanga, Ghana	Bohye		plot	1	1	6	30	30	30	10			6	1	1	17	27	1.6	0.84	3.86
2018	2018ASPGH_STO38-BOTANGA	22	Botanga, Ghana	CIP440390		plot	1	1	7	30	28	27	10			8	1	1	6	10	1.52	0.46	5.48
2018	2018ASPGH_STO38-BOTANGA	22	Botanga, Ghana	CIP442162		plot	1	1	8	30	26	25	20			8	1	1	41	47	3.49	1.34	3.86
2018	2018ASPGH_STO38-BOTANGA	22	Botanga, Ghana	Dadanyuie		plot	1	1	9	30	30	28	28			7	1	1	31	60	4.14	3.14	4.08
2018	2018ASPGH_STO38-BOTANGA	22	Botanga, Ghana	Faara		plot	1	1	10	30	22	22	0			7	1	1	2.2	0	0	0	0
2018	2018ASPGH_STO38-BOTANGA	22	Botanga, Ghana	Hi-starch		plot	1	1	11	30	25	25	3			7	1	1	2.12	0	0	0	0
2018	2018ASPGH_STO38-BOTANGA	22	Botanga, Ghana	Jitihada		plot	1	1	12	30	24	22	0			9	1	1	0	0	0	0	4.08
2018	2018ASPGH_STO38-BOTANGA	22	Botanga, Ghana	King-J		plot	1	1	13	30	20	18	4			7	1	1	2	2	0.22	0.24	3.34
2018	2018ASPGH_STO38-BOTANGA	22	Botanga, Ghana	Kuffour		plot	1	1	14	30	21	18	3			6	2	3	3	2	0.24	0.2	0.3
2018	2018ASPGH_STO38-BOTANGA	22	Botanga, Ghana	Ligri		plot	1	1	15	30	26	25	20			7	1	1	17	38	2.7	1.18	3.06
2018	2018ASPGH_STO38-BOTANGA	22	Botanga, Ghana	MothersDelight		plot	1	1	16	30	24	24	18			7	1	1	15	31	1.48	1.14	0.8
2018	2018ASPGH_STO38-BOTANGA	22	Botanga, Ghana	Nanungungungu		plot	1	1	17	30	30	30	28			8	1	1	31	68	4.02	2.72	1.36
2018	2018ASPGH_STO38-BOTANGA	22	Botanga, Ghana	NKO3A		plot	1	1	18	30	25	23	0			8	2	1	0	0	0	0	2.2
2018	2018ASPGH_STO38-BOTANGA	22	Botanga, Ghana	Obare		plot	1	1	19	30	23	23	16			7	1	1	19	39	3.63	1.54	2.41
2018	2018ASPGH_STO38-BOTANGA	22	Botanga, Ghana	Ogyefo		plot	1	1	20	30	39	28	0			9	1	1	0	0	0	0	1.98
2018	2018ASPGH_STO38-BOTANGA	22	Botanga, Ghana	Okumkom		plot	1	1	21	30	30	30	30			7	1	1	19	21	1.45	0.95	1.48
2018	2018ASPGH_STO38-BOTANGA	22	Botanga, Ghana	Otoo		plot	1	1	22	30	30	30	28			8	2	1	3	5	0.06	0.3	5.28
2018	2018ASPGH_STO38-BOTANGA	22	Botanga, Ghana	Patron		plot	1	1	23	30	29	28	5			8	1	1	0	12	0	0.42	4.3
2018	2018ASPGH_STO38-BOTANGA	22	Botanga, Ghana	PGA14008-15		plot	1	1	24	30	26	25	18			8	1	1	4	12	0.74	0.6	5.88
2018	2018ASPGH_STO38-BOTANGA	22	Botanga, Ghana	PGA14008-22		plot	1	1	25	30	25	25	5			8	1	1	3	5	0.42	0.12	10.46
2018	2018ASPGH_STO38-BOTANGA	22	Botanga, Ghana	PGA14008-9		plot	1	1	26	30	27	24	20			8	1	1	46	100	9.92	5.28	5.06
2018	2018ASPGH_STO38-BOTANGA	22	Botanga, Ghana	PGA14011-13		plot	1	1	27	30	24	22	10			8	1	1	16	10	1.74	0.52	2.98
2018	2018ASPGH_STO38-BOTANGA	22	Botanga, Ghana	PGA14011-43		plot	1	1	28	30	30	28	28			7	1	1	64	23	10.14	1.68	2.56
2018	2018ASPGH_STO38-BOTANGA	22	Botanga, Ghana	PGA14171-1		plot	1	1	29	30	27	27	13			8	1	1	19	17	2.96	1.06	4.94
2018	2018ASPGH_STO38-BOTANGA	22	Botanga, Ghana	PGA14229-2		plot	1	1	30	30	26	24	19			7	1	1	44	52	7.84	3.04	7.46
2018	2018ASPGH_STO38-BOTANGA	22	Botanga, Ghana	PGA14351-36		plot	1	1	31	30	25	23	2			8	1	1	0	0	0	0	6.78
2018	2018ASPGH_STO38-BOTANGA	22	Botanga, Ghana	PGA14351-4		plot	1	1	32	30	20	11	10			7	1	1	21	21	4.38	1.28	1.12
2018	2018ASPGH_STO38-BOTANGA	22	Botanga, Ghana	PGA14372-3		plot	1	1	33	30	30	29	24			8	1	1	26	36	13.6	3.62	3.92
2018	2018ASPGH_STO38-BOTANGA	22	Botanga, Ghana	SantomPona		plot	1	1	34	30	17	14	1			7	1	1	0	0	0	0	2.65
2018	2018ASPGH_STO38-BOTANGA	22	Botanga, Ghana	Sauti		plot	1	1	35	30	27	25	2			6	2	2	0	0	0	0	2.32
2018	2018ASPGH_STO38-BOTANGA	22	Botanga, Ghana	Tiebele-2		plot	1	1	36	30	18	18	20			7	1	1	0	0	0	0	2.66
2018	2018ASPGH_STO38-BOTANGA	22	Botanga, Ghana	Tu-Orange		plot	1	1	37	30	29	19	16			6	3	2	27	36	3.98	2.34	5.86
2018	2018ASPGH_STO38-BOTANGA	22	Botanga, Ghana	Tu-Purple		plot	1	1	38	30	25	19	16			8	1	1	20	24	3.3	1.4	3.04
2018	2018ASPGH_STO38-BOTANGA	22	Botanga, Ghana	Apomuden		plot	2	2	39	30	18	11	11			7	1	1	45	48	7.52	2.34	8.24
2018	2018ASPGH_STO38-BOTANGA	22	Botanga, Ghana	Patron		plot	2	2	40	30	14	14	9			8	1	1	6	4	0.48	0.18	7.28
2018	2018ASPGH_STO38-BOTANGA	22	Botanga, Ghana	Nanungungungu		plot	2	2	41	30	26	25	25			8	1	1	31	54	4.8	2.36	6.32
2018	2018ASPGH_STO38-BOTANGA	22	Botanga, Ghana	SantomPona		plot	2	2	42	30	20	17	0			8	1	1	0	0	0	0	1.72
2018	2018ASPGH_STO38-BOTANGA	22	Botanga, Ghana	CIP440390		plot	2	2	43	30	26	26	3			7	1	1	0	3	0	0.32	4.32
2018	2018ASPGH_STO38-BOTANGA	22	Botanga, Ghana	Tu-Purple		plot	2	2	44	30	24	24	22			7	1	1	30	52	4.26	2.58	9.763
2018	2018ASPGH_STO38-BOTANGA	22	Botanga, Ghana	CIP442162		plot	2	2	45	30	24	23	21			8	1	1	18	38	2.16	1.4	16.05
2018	2018ASPGH_STO38-BOTANGA	22	Botanga, Ghana	Otoo		plot	2	2	46	30	22	19	12			8	1	1	14	13	2.78	0.76	17.18
2018	2018ASPGH_STO38-BOTANGA	22	Botanga, Ghana	Ligri		plot	2	2	47	30	23	21	19			7	2	1	17	16	3.64	1.18	10.44
2018	2018ASPGH_STO38-BOTANGA	22	Botanga, Ghana	Faara		plot	2	2	48	30	24	24	24			8	1	1	0	0	0	0	10.48
2018	2018ASPGH_STO38-BOTANGA	22	Botanga, Ghana	AP3A		plot	2	2	49	30	20	17	10			8	1	2	6	16	0.64	0.54	8.32
2018	2018ASPGH_STO38-BOTANGA	22	Botanga, Ghana	BF92xTib2		plot	2	2	50	30	26	23	9			8	1	1	10	9	1.04	0.38	12.62
2018	2018ASPGH_STO38-BOTANGA	22	Botanga, Ghana	BF59xCIP4		plot	2	2	51	30	22	18	2			8	1	1	0	0	0	0	4.32
2018	2018ASPGH_STO38-BOTANGA	22	Botanga, Ghana	Blueblue		plot	2	2	52	30	25	20	0			7	1	1	0	0	0	0	4.88
2018	2018ASPGH_STO38-BOTANGA	22	Botanga, Ghana	Bohye		plot	2	2	53	30	28	28	0			7	1	1	22	22	3.72	1.22	10.42
2018	2018ASPGH_STO38-BOTANGA	22	Botanga, Ghana	Dadanyuie		plot	2	2	54	30	24	24	19			8	1	1	57	23	11.34	1	8.76
2018	2018ASPGH_STO38-BOTANGA	22	Botanga, Ghana	Hi-starch		plot	2	2	55	30	21	19	8			7	1	1	8	4	1.44	0.32	6.32
2018	2018ASPGH_STO38-BOTANGA	22	Botanga, Ghana	Jitihada		plot	2	2	56	30	22	20	7			8	1	1	4	11	0.5	0.52	10.72
2018	2018ASPGH_STO38-BOTANGA	22	Botanga, Ghana	King-J		plot	2	2	57	30	19	19	7			7	1	1	6	10	0.88	0.23	7.18
2018	2018ASPGH_STO38-BOTANGA	22	Botanga, Ghana	Kuffour		plot	2	2	58	30	3	3	0			6	1	1	0	0	0	0	0.26
2018	2018ASPGH_STO38-BOTANGA	22	Botanga, Ghana	MothersDelight		plot	2	2	59	30	20	18	12			7	1	1	29	6	5.22	0.4	4.88
2018	2018ASPGH_STO38-BOTANGA	22	Botanga, Ghana	NKO3A		plot	2	2	60	30	17	17	0			8	1	1	0	0	0	0	8.12
2018	2018ASPGH_STO38-BOTANGA	22	Botanga, Ghana	Obare		plot	2	2	61	30	22	20	11			7	1	1	10	15	1.42	0.68	3.8
2018	2018ASPGH_STO38-BOTANGA	22	Botanga, Ghana	Ogyefo		plot	2	2	62	30	20	18	0			8	2	2	0	0	0	0	4.48
2018	2018ASPGH_STO38-BOTANGA	22	Botanga, Ghana	Okumkom		plot	2	2	63	30	16	14	0			7	1	1	0	0	0	0	2.3
2018	2018ASPGH_STO38-BOTANGA	22	Botanga, Ghana	PGA14008-15		plot	2	2	64	30	25	22	6			8	1	1	9	0	4.1	0	3.41
2018	2018ASPGH_STO38-BOTANGA	22	Botanga, Ghana	PGA14008-22		plot	2	2	65	30	20	20	5			8	1	1	4	0	1.03	0	0.76
2018	2018ASPGH_STO38-BOTANGA	22	Botanga, Ghana	PGA14008-9		plot	2	2	66	30	21	19	19			7	2	1	2	3	0.82	1.68	0.15
2018	2018ASPGH_STO38-BOTANGA	22	Botanga, Ghana	PGA14011-13		plot	2	2	67	30	23	21	16			8	1	1	4	4	0.6	0.03	3.47
2018	2018ASPGH_STO38-BOTANGA	22	Botanga, Ghana	PGA14011-43		plot	2	2	68	30	24	22	17			7	1	1	4	11	0.73	0.42	0.92
2018	2018ASPGH_STO38-BOTANGA	22	Botanga, Ghana	PGA14171-1		plot	2	2	69	30	21	21	17			8	1	2	4	7	0.63	0.35	1.47
2018	2018ASPGH_STO38-BOTANGA	22	Botanga, Ghana	PGA14229-2		plot	2	2	70	30	18	16	8			7	1	1	5	4	1.28	0.31	2.1
2018	2018ASPGH_STO38-BOTANGA	22	Botanga, Ghana	PGA14351-36		plot	2	2	71	30	20	18	1			8	1	1	3	3	1.16	0.28	1.21
2018	2018ASPGH_STO38-BOTANGA	22	Botanga, Ghana	PGA14351-4		plot	2	2	72	30	24	24	19			7	1	1	2	2	0.3	0.2	0.49
2018	2018ASPGH_STO38-BOTANGA	22	Botanga, Ghana	PGA14372-3		plot	2	2	73	30	27	18	13			8	1	1	10	3	1.6	0.18	1.27
2018	2018ASPGH_STO38-BOTANGA	22	Botanga, Ghana	Sauti		plot	2	2	74	30	24	24	0			7	1	1	3	3	0.42	0.18	0.86
2018	2018ASPGH_STO38-BOTANGA	22	Botanga, Ghana	Tiebele-2		plot	2	2	75	30	24	19	2			7	1	1	1	3	0.2	0.14	0.85
2018	2018ASPGH_STO38-BOTANGA	22	Botanga, Ghana	Tu-Orange		plot	2	2	76	30	19	17	6			7	3	2	3	3	0.91	0.18	5.13
2018	2018ASPGH_STO38-NYANKPALA_1	28	Nyankpala, Ghana	AP3A		plot	1	1	1	30	28	22	10	6	3	8	2	1	2	9	0.2	0.26	2.34
2018	2018ASPGH_STO38-NYANKPALA_1	28	Nyankpala, Ghana	Apomuden		plot	1	1	2	30	30	25	24	7	6	7	1	1	16	38	1.9	1.28	1.08
2018	2018ASPGH_STO38-NYANKPALA_1	28	Nyankpala, Ghana	BF59xCIP4		plot	1	1	3	30	30	28	27	7	5	6	1	2	27	54	3.4	1.56	3.16
2018	2018ASPGH_STO38-NYANKPALA_1	28	Nyankpala, Ghana	BF92xTib2		plot	1	1	4	30	17	7	1			7	1	1	0	2	0	0.18	1.72
2018	2018ASPGH_STO38-NYANKPALA_1	28	Nyankpala, Ghana	Blueblue		plot	1	1	5	30	21	10	2			7	2	3	0	2	0	0.12	3.68
2018	2018ASPGH_STO38-NYANKPALA_1	28	Nyankpala, Ghana	Bohye		plot	1	1	6	30	30	30	30	6	5	7	1	1	27	48	2.76	1.6	4.76
2018	2018ASPGH_STO38-NYANKPALA_1	28	Nyankpala, Ghana	CIP440390		plot	1	1	7	30	30	23	13			7	1	1	4	17	0.6	0.36	0.4
2018	2018ASPGH_STO38-NYANKPALA_1	28	Nyankpala, Ghana	CIP442162		plot	1	1	8	30	30	30	30	4	8	7	3	1	37	15	6.32	0.64	5.14
2018	2018ASPGH_STO38-NYANKPALA_1	28	Nyankpala, Ghana	Dadanyuie		plot	1	1	9	30	30	30	30	2	8	8	1	1	54	35	8.26	1.32	3.4
2018	2018ASPGH_STO38-NYANKPALA_1	28	Nyankpala, Ghana	Faara		plot	1	1	10	30	30	26	17			8	1	1	26	27	2.9	0.78	5.86
2018	2018ASPGH_STO38-NYANKPALA_1	28	Nyankpala, Ghana	Hi-starch		plot	1	1	11	30	22	13	7	4	6	7	1	1	6	6	0.56	0.34	0.84
2018	2018ASPGH_STO38-NYANKPALA_1	28	Nyankpala, Ghana	Jitihada		plot	1	1	12	30	25	13	7			8	2	1	3	7	0.4	0.34	1.72
2018	2018ASPGH_STO38-NYANKPALA_1	28	Nyankpala, Ghana	King-J		plot	1	1	13	30	28	21	14	6	8	7	1	1	6	12	0.54	0.46	2.14
2018	2018ASPGH_STO38-NYANKPALA_1	28	Nyankpala, Ghana	Kuffour		plot	1	1	14	30	13	7	3			5	3	1	1	2	0.2	0.1	0
2018	2018ASPGH_STO38-NYANKPALA_1	28	Nyankpala, Ghana	Ligri		plot	1	1	15	30	29	29	23	4	5	6	1	1	41	16	5.84	0.72	3.42
2018	2018ASPGH_STO38-NYANKPALA_1	28	Nyankpala, Ghana	MothersDelight		plot	1	1	16	30	17	11	6			6	3	1	0	8	0	0.34	3.22
2018	2018ASPGH_STO38-NYANKPALA_1	28	Nyankpala, Ghana	Nanungungungu		plot	1	1	17	30	28	27	23	7	6	8	1	1	19	35	3.34	1.26	2.3
2018	2018ASPGH_STO38-NYANKPALA_1	28	Nyankpala, Ghana	NKO3A		plot	1	1	18	30	21	18	2			6	1	1	0	3	0	0.08	1.48
2018	2018ASPGH_STO38-NYANKPALA_1	28	Nyankpala, Ghana	Obare		plot	1	1	19	30	30	25	21	2	4	7	1	1	28	20	3.54	0.94	1.74
2018	2018ASPGH_STO38-NYANKPALA_1	28	Nyankpala, Ghana	Ogyefo		plot	1	1	20	30	25	20	9	2	8	8	3	1	0	13	0	0.52	4.14
2018	2018ASPGH_STO38-NYANKPALA_1	28	Nyankpala, Ghana	Okumkom		plot	1	1	21	30	30	26	23	3	8	7	1	1	40	18	6.52	0.9	2.76
2018	2018ASPGH_STO38-NYANKPALA_1	28	Nyankpala, Ghana	Otoo		plot	1	1	22	30	26	24	11	5	3	6	1	1	13	7	1.76	0.32	2.34
2018	2018ASPGH_STO38-NYANKPALA_1	28	Nyankpala, Ghana	Patron		plot	1	1	23	30	15	7	2			7	1	1	0	3	0	0.22	0.3
2018	2018ASPGH_STO38-NYANKPALA_1	28	Nyankpala, Ghana	PGA14008-15		plot	1	1	24	30	18	11	4			7	1	1	0	5	0	0.24	0.14
2018	2018ASPGH_STO38-NYANKPALA_1	28	Nyankpala, Ghana	PGA14008-22		plot	1	1	25	30	27	20	13			8	2	1	8	7	0.78	0.36
2018	2018ASPGH_STO38-NYANKPALA_1	28	Nyankpala, Ghana	PGA14008-9		plot	1	1	26	30	30	26	14			7	1	1	10	32	0.84	0.78	0.26
2018	2018ASPGH_STO38-NYANKPALA_1	28	Nyankpala, Ghana	PGA14011-13		plot	1	1	27	30	30	30	24	2	6	7	3	1	8	48	1.54	0.86	0.34
2018	2018ASPGH_STO38-NYANKPALA_1	28	Nyankpala, Ghana	PGA14011-43		plot	1	1	28	30	30	27	27			7	1	1	11	35	0.78	1.04	0
2018	2018ASPGH_STO38-NYANKPALA_1	28	Nyankpala, Ghana	PGA14171-1		plot	1	1	29	30	15	7	3			7	3	1	0	6	0	0.1	0.24
2018	2018ASPGH_STO38-NYANKPALA_1	28	Nyankpala, Ghana	PGA14229-2		plot	1	1	30	30	28	18	12	6	5	6	1	1	17	18	1.5	0.7	2.1
2018	2018ASPGH_STO38-NYANKPALA_1	28	Nyankpala, Ghana	PGA14351-36		plot	1	1	31	30	26	19	13	3	8	7	3	1	9	14	0.72	0.64	1.68
2018	2018ASPGH_STO38-NYANKPALA_1	28	Nyankpala, Ghana	PGA14351-4		plot	1	1	32	30	15	8	7	3	8	7	1	1	3	6	0.24	0.28	0.44
2018	2018ASPGH_STO38-NYANKPALA_1	28	Nyankpala, Ghana	PGA14372-3		plot	1	1	33	30	28	23	14	4	4	7	2	1	14	26	1.02	0.76	0.78
2018	2018ASPGH_STO38-NYANKPALA_1	28	Nyankpala, Ghana	SantomPona		plot	1	1	34	30	15	15	5			8	1	1	2	5	0.26	0.28	0.76
2018	2018ASPGH_STO38-NYANKPALA_1	28	Nyankpala, Ghana	Sauti		plot	1	1	35	30	15	14	1			7	2	1	1	0	0.16	0	0.28
2018	2018ASPGH_STO38-NYANKPALA_1	28	Nyankpala, Ghana	Tiebele-2		plot	1	1	36	30	13	4	1			7	3	1	0	1	0	0.12	0.46
2018	2018ASPGH_STO38-NYANKPALA_1	28	Nyankpala, Ghana	Tu-Orange		plot	1	1	37	30	28	22	12	6	5	5	2	3	8	24	0.66	0.78	1.52
2018	2018ASPGH_STO38-NYANKPALA_1	28	Nyankpala, Ghana	Tu-Purple		plot	1	1	38	30	17	15	7	9	9	8	1	1	5	9	0.38	0.32	0.24
2018	2018ASPGH_STO38-NYANKPALA_1	28	Nyankpala, Ghana	Apomuden		plot	2	2	39	30	26	20	20	7	6	7	1	1	7	41	0.8	1.24	0.74
2018	2018ASPGH_STO38-NYANKPALA_1	28	Nyankpala, Ghana	Patron		plot	2	2	40	30	19	14	3			8	1	1	0	3	0	0.12	0.5
2018	2018ASPGH_STO38-NYANKPALA_1	28	Nyankpala, Ghana	Nanungungungu		plot	2	2	41	30	23	19	16	7	6	8	1	1	8	17	0.7	0.44	0.3
2018	2018ASPGH_STO38-NYANKPALA_1	28	Nyankpala, Ghana	SantomPona		plot	2	2	42	30	26	17	4			7	1	1	0	5	0	0.24	0.92
2018	2018ASPGH_STO38-NYANKPALA_1	28	Nyankpala, Ghana	CIP440390		plot	2	2	43	30	22	17	6	2	6	7	3	1	3	10	0.52	0.34	0.42
2018	2018ASPGH_STO38-NYANKPALA_1	28	Nyankpala, Ghana	Tu-Purple		plot	2	2	44	30	27	14	3	9	9	7	1	1	3	5	0.24	0.16	0.4
2018	2018ASPGH_STO38-NYANKPALA_1	28	Nyankpala, Ghana	CIP442162		plot	2	2	45	30	30	26	18	4	9	6	1	1	17	16	2.54	0.56	1.72
2018	2018ASPGH_STO38-NYANKPALA_1	28	Nyankpala, Ghana	Otoo		plot	2	2	46	30	25	21	9	5	3	7	1	1	4	6	0.45	0.36	1.42
2018	2018ASPGH_STO38-NYANKPALA_1	28	Nyankpala, Ghana	Ligri		plot	2	2	47	30	30	30	27	4	4	7	1	1	21	26	2.88	1.04	1.16
2018	2018ASPGH_STO38-NYANKPALA_1	28	Nyankpala, Ghana	Faara		plot	2	2	48	30	30	27	12	4	9	7	1	2	12	20	1.34	0.86	3.62
2018	2018ASPGH_STO38-NYANKPALA_1	28	Nyankpala, Ghana	AP3A		plot	2	2	49	30	29	27	14	6	3	7	1	1	11	16	1.48	0.8	5.98
2018	2018ASPGH_STO38-NYANKPALA_1	28	Nyankpala, Ghana	BF92xTib2		plot	2	2	50	30	30	27	15	7	5	8	1	1	12	24	1.32	1.68	1.62
2018	2018ASPGH_STO38-NYANKPALA_1	28	Nyankpala, Ghana	BF59xCIP4		plot	2	2	51	30	15	9	1			8	3	1	0	2	0	0.12	1.08
2018	2018ASPGH_STO38-NYANKPALA_1	28	Nyankpala, Ghana	Blueblue		plot	2	2	52	30	30	19	5			6	3	1	0	8	0	0.18	1.06
2018	2018ASPGH_STO38-NYANKPALA_1	28	Nyankpala, Ghana	Bohye		plot	2	2	53	30	26	17	7	6	5	6	1	1	3	9	0.26	0.4	0.9
2018	2018ASPGH_STO38-NYANKPALA_1	28	Nyankpala, Ghana	Dadanyuie		plot	2	2	54	30	24	18	14	2	9	8	1	1	14	16	2.22	0.78	2.02
2018	2018ASPGH_STO38-NYANKPALA_1	28	Nyankpala, Ghana	Hi-starch		plot	2	2	55	30	15	12	0			7	1	1	0	0	0	0	0.4
2018	2018ASPGH_STO38-NYANKPALA_1	28	Nyankpala, Ghana	Jitihada		plot	2	2	56	30	12	7	0			8	1	1	0	0	0	0	0.2
2018	2018ASPGH_STO38-NYANKPALA_1	28	Nyankpala, Ghana	King-J		plot	2	2	57	30	15	12	5			7	1	1	1	5	0.14	0.22	0.98
2018	2018ASPGH_STO38-NYANKPALA_1	28	Nyankpala, Ghana	Kuffour		plot	2	2	58	30	7	2	0			5	1	1	0	0	0	0	0
2018	2018ASPGH_STO38-NYANKPALA_1	28	Nyankpala, Ghana	MothersDelight		plot	2	2	59	30	22	10	5			7	1	1	2	5	0.18	0.16	1
2018	2018ASPGH_STO38-NYANKPALA_1	28	Nyankpala, Ghana	NKO3A		plot	2	2	60	30	26	20	7	3	2	7	1	1	6	4	0.66	0.18	4.86
2018	2018ASPGH_STO38-NYANKPALA_1	28	Nyankpala, Ghana	Obare		plot	2	2	61	30	30	27	24	2	4	6	1	2	40	40	7.04	1.48	4
2018	2018ASPGH_STO38-NYANKPALA_1	28	Nyankpala, Ghana	Ogyefo		plot	2	2	62	30	30	22	19	2	7	8	2	2	13	20	2.84	1.08	9.52
2018	2018ASPGH_STO38-NYANKPALA_1	28	Nyankpala, Ghana	Okumkom		plot	2	2	63	30	29	23	22	3	7	7	1	1	52	27	8.76	1.14	4.54
2018	2018ASPGH_STO38-NYANKPALA_1	28	Nyankpala, Ghana	PGA14008-15		plot	2	2	64	30	27	19	13	5	7	7	1	1	9	12	1.14	0.46	2.08
2018	2018ASPGH_STO38-NYANKPALA_1	28	Nyankpala, Ghana	PGA14008-22		plot	2	2	65	30	30	24	22	4	8	7	1	1	26	10	5.04	0.42	2.16
2018	2018ASPGH_STO38-NYANKPALA_1	28	Nyankpala, Ghana	PGA14008-9		plot	2	2	66	30	30	29	29	6	7	7	2	1	53	37	11.52	1.92	2.78
2018	2018ASPGH_STO38-NYANKPALA_1	28	Nyankpala, Ghana	PGA14011-13		plot	2	2	67	30	30	28	27	2	6	7	1	1	39	20	7.3	1.16	4.36
2018	2018ASPGH_STO38-NYANKPALA_1	28	Nyankpala, Ghana	PGA14011-43		plot	2	2	68	30	30	30	30	7	4	6	1	1	48	65	8.14	3.11	2.76
2018	2018ASPGH_STO38-NYANKPALA_1	28	Nyankpala, Ghana	PGA14171-1		plot	2	2	69	30	25	15	15	3	6	7	3	1	16	18	2.12	0.6	2.66
2018	2018ASPGH_STO38-NYANKPALA_1	28	Nyankpala, Ghana	PGA14229-2		plot	2	2	70	30	27	24	24	6	5	6	1	1	46	45	6.6	1.94	3.42
2018	2018ASPGH_STO38-NYANKPALA_1	28	Nyankpala, Ghana	PGA14351-36		plot	2	2	71	30	30	27	24	3	8	7	1	2	19	36	2.26	1.38	3.2
2018	2018ASPGH_STO38-NYANKPALA_1	28	Nyankpala, Ghana	PGA14351-4		plot	2	2	72	30	30	28	27	5	5	7	1	1	19	46	2.92	1.58	2.26
2018	2018ASPGH_STO38-NYANKPALA_1	28	Nyankpala, Ghana	PGA14372-3		plot	2	2	73	30	29	30	29	4	4	7	1	1	36	32	3.52	1.32	1.38
2018	2018ASPGH_STO38-NYANKPALA_1	28	Nyankpala, Ghana	Sauti		plot	2	2	74	30	17	16	4			7	3	1	0	6	0	0.16	1.26
2018	2018ASPGH_STO38-NYANKPALA_1	28	Nyankpala, Ghana	Tiebele-2		plot	2	2	75	30	16	12	3			6	3	1	0	4	0	0.14	0.86
2018	2018ASPGH_STO38-NYANKPALA_1	28	Nyankpala, Ghana	Tu-Orange		plot	2	2	76	30	14	12	8	7	5	5	2	3	5	14	0.5	0.4	0.52
2018	2018ASPGH_STO41-FUMESUA	16	Fumesua, Ghana	Obare		plot	1	1	1	30	30	30	30	1	2		2		69	44	17	1.9	15.5
2018	2018ASPGH_STO41-FUMESUA	16	Fumesua, Ghana	Tiebele-2		plot	1	1	2	30	24	25	18	7	3		6		12	23	1.66	1.8	1.5
2018	2018ASPGH_STO41-FUMESUA	16	Fumesua, Ghana	Apomuden		plot	1	1	3	30	28	30	30	7	6		3		109	59	25	4.9	19
2018	2018ASPGH_STO41-FUMESUA	16	Fumesua, Ghana	PGA14171-1		plot	1	1	4	30	27	26	26	2	7		5		68	32	11.3	1.06	30.5
2018	2018ASPGH_STO41-FUMESUA	16	Fumesua, Ghana	Otoo		plot	1	1	5	30	30	28	28	6	2		1		54	26	16	2.32	23
2018	2018ASPGH_STO41-FUMESUA	16	Fumesua, Ghana	MothersDelight		plot	1	1	6	30	22	22	20	8	5		6		31	21	5	0.7	5
2018	2018ASPGH_STO41-FUMESUA	16	Fumesua, Ghana	Bohye		plot	1	1	7	30	30	30	30	6	6		4		51	37	9.5	1.3	13.2
2018	2018ASPGH_STO41-FUMESUA	16	Fumesua, Ghana	PGA14372-3		plot	1	1	8	30	29	30	30	5	3		3		68	36	26.6	1.7	7.5
2018	2018ASPGH_STO41-FUMESUA	16	Fumesua, Ghana	Sauti		plot	1	1	9	30	24	11	8				6		0	10	0	0.52	0.5
2018	2018ASPGH_STO41-FUMESUA	16	Fumesua, Ghana	Hi-starch		plot	1	1	10	30	30	30	30	3	7		3		31	26	11.7	1.7	25
2018	2018ASPGH_STO41-FUMESUA	16	Fumesua, Ghana	PGA14351-36		plot	1	1	11	30	29	18	17	4	8		3		35	29	11.2	1.5	25
2018	2018ASPGH_STO41-FUMESUA	16	Fumesua, Ghana	Ligri		plot	1	1	12	30	28	27	27	4	6		3		85	32	24.3	1.7	22
2018	2018ASPGH_STO41-FUMESUA	16	Fumesua, Ghana	Tu-Orange		plot	1	1	13	30	24	18	17	7	3		5		35	37	6.3	1.3	16
2018	2018ASPGH_STO41-FUMESUA	16	Fumesua, Ghana	BF59xCIP4		plot	1	1	14	30	26	29	29	8	6		4		81	46	16.8	2.3	15
2018	2018ASPGH_STO41-FUMESUA	16	Fumesua, Ghana	PGA12164-26		plot	1	1	15	30	28	26	26	3	2		3		39	22	8.5	1.3	26.5
2018	2018ASPGH_STO41-FUMESUA	16	Fumesua, Ghana	CIP442162		plot	1	1	16	30	30	29	29	5	8		2		107	77	29.1	3.7	37
2018	2018ASPGH_STO41-FUMESUA	16	Fumesua, Ghana	Nanungungungu		plot	1	1	17	30	21	17	17	8	5		2		37	41	10.5	2.2	14
2018	2018ASPGH_STO41-FUMESUA	16	Fumesua, Ghana	King-J		plot	1	1	18	30	24	17	15	6	8		6		12	20	2.5	0.9	24
2018	2018ASPGH_STO41-FUMESUA	16	Fumesua, Ghana	Dadanyuie		plot	1	1	19	30	30	27	27	1	8		1		93	84	26.5	3.8	35
2018	2018ASPGH_STO41-FUMESUA	16	Fumesua, Ghana	Blueblue		plot	1	1	20	30	30	23	23	5	3		3		50	21	9.3	1	34
2018	2018ASPGH_STO41-FUMESUA	16	Fumesua, Ghana	PGA14011-43		plot	1	1	21	30	30	30	30	7	6		1		154	73	45.5	3	31
2018	2018ASPGH_STO41-FUMESUA	16	Fumesua, Ghana	PGA12086-18		plot	1	1	22	30	30	20	20	3	8		3		36	10	10.5	0.6	36
2018	2018ASPGH_STO41-FUMESUA	16	Fumesua, Ghana	Patron		plot	1	1	23	30	30	25	25	6	3		2		39	24	10.6	1.4	25
2018	2018ASPGH_STO41-FUMESUA	16	Fumesua, Ghana	PGA14008-15		plot	1	1	24	30	27	26	26	5	6		4		47	24	19.5	1.7	13
2018	2018ASPGH_STO41-FUMESUA	16	Fumesua, Ghana	BF92xTib2		plot	1	1	25	30	30	30	2				4		2	0	1.8	0	19
2018	2018ASPGH_STO41-FUMESUA	16	Fumesua, Ghana	CIP440390		plot	1	1	26	30	30	30	30				3		55	17	19.9	1.5	27
2018	2018ASPGH_STO41-FUMESUA	16	Fumesua, Ghana	AP3A		plot	1	1	27	30	26	28	28	6	3		2		80	62	17.5	3.6	24
2018	2018ASPGH_STO41-FUMESUA	16	Fumesua, Ghana	Tu-Purple		plot	1	1	28	30	27	11	11	9	9		4		32	23	5.6	1.2	6
2018	2018ASPGH_STO41-FUMESUA	16	Fumesua, Ghana	SantomPona		plot	1	1	29	30	30	29	17	5	5		2		23	23	5	1.3	45
2018	2018ASPGH_STO41-FUMESUA	16	Fumesua, Ghana	Kuffour		plot	1	1	30	30	29	23	23	8	5		4		35	25	10.4	1.1	14
2018	2018ASPGH_STO41-FUMESUA	16	Fumesua, Ghana	PGA14229-2		plot	1	1	31	30	30	22	22	7	6		1		78	29	24.1	1.8	24
2018	2018ASPGH_STO41-FUMESUA	16	Fumesua, Ghana	PGA14351-4		plot	1	1	32	30	28	28	28	6	4		3		79	22	28.5	1.2	26
2018	2018ASPGH_STO41-FUMESUA	16	Fumesua, Ghana	NKO3A		plot	1	1	33	30	28	24	21	1	8		3		34	9	9.3	0.5	34
2018	2018ASPGH_STO41-FUMESUA	16	Fumesua, Ghana	Ogyefo		plot	1	1	34	30	23	10	3	1	8		5		5	0	0.56	0	15
2018	2018ASPGH_STO41-FUMESUA	16	Fumesua, Ghana	Jitihada		plot	1	1	35	30	28	27	27	4	6		2		24	21	3	2.2	56
2018	2018ASPGH_STO41-FUMESUA	16	Fumesua, Ghana	PGA14011-13		plot	1	1	36	30	27	16	16	1	7		2		53	10	28.7	0.7	47
2018	2018ASPGH_STO41-FUMESUA	16	Fumesua, Ghana	PGA14008-9		plot	1	1	37	30	30	30	30	6	7		1		108	50	37.7	3.1	34
2018	2018ASPGH_STO41-FUMESUA	16	Fumesua, Ghana	Okumkom		plot	1	1	38	30	30	30	30	2	8		3		119	45	28.6	2.5	15
2018	2018ASPGH_STO41-FUMESUA	16	Fumesua, Ghana	PGA14008-22		plot	1	1	39	30	23	26	26	4	8		3		55	24	17.4	1.7	23
2018	2018ASPGH_STO41-FUMESUA	16	Fumesua, Ghana	Faara		plot	1	1	40	30	30	25	25	3	8		3		39	14	9.8	1	23
2018	2018ASPGH_STO41-FUMESUA	16	Fumesua, Ghana	PGA12164-21		plot	1	1	41	30	30	30	30	3	3		3		48	22	11.4	1.3	35
2018	2018ASPGH_STO41-FUMESUA	16	Fumesua, Ghana	PGA14351-36		plot	1	1	42	30	30	27	27	2			3		65	32	22	1.7	24
2018	2018ASPGH_STO41-FUMESUA	16	Fumesua, Ghana	Faara		plot	1	1	43	30	24	23	20	4			3		29	15	7.8	1	26
2018	2018ASPGH_STO41-FUMESUA	16	Fumesua, Ghana	PGA14372-3		plot	1	1	44	30	30	24	24	5			3		70	23	32.1	1.5	17
2018	2018ASPGH_STO41-FUMESUA	16	Fumesua, Ghana	Sauti		plot	1	1	45	30	24	12	7	4			6		11	11	1.4	0.6	6
2018	2018ASPGH_STO41-FUMESUA	16	Fumesua, Ghana	PGA14351-4		plot	1	1	46	30	28	28	28	6			3		107	24	38.5	1.4	30
2018	2018ASPGH_STO41-FUMESUA	16	Fumesua, Ghana	PGA14008-9		plot	2	1	47	30	30	28	28	6			3		109	40	28.5	2.1	22
2018	2018ASPGH_STO41-FUMESUA	16	Fumesua, Ghana	Tu-Purple		plot	2	1	48	30	16	15	15	9			5		44	15	11.2	1.5	10
2018	2018ASPGH_STO41-FUMESUA	16	Fumesua, Ghana	NKO3A		plot	2	1	49	30	30	27	27	1			2		55	19	17.2	1.2	36
2018	2018ASPGH_STO41-FUMESUA	16	Fumesua, Ghana	Obare		plot	2	1	50	30	29	28	28	1			3		61	27	14.7	1	20
2018	2018ASPGH_STO41-FUMESUA	16	Fumesua, Ghana	PGA14229-2		plot	2	1	51	30	28	28	28	7			3		82	34	21.5	1.4	22
2018	2018ASPGH_STO41-FUMESUA	16	Fumesua, Ghana	PGA14008-22		plot	2	1	52	30	24	24	24	5			3		38	10	12.4	0.6	27
2018	2018ASPGH_STO41-FUMESUA	16	Fumesua, Ghana	PGA14011-13		plot	2	1	53	30	27	23	23	1			1		68	11	43.4	0.6	40
2018	2018ASPGH_STO41-FUMESUA	16	Fumesua, Ghana	Blueblue		plot	2	1	54	30	12	8	1	5			4		4	0	0.7	0	7
2018	2018ASPGH_STO41-FUMESUA	16	Fumesua, Ghana	AP3A		plot	2	1	55	30	26	28	28	6			2		71	25	11.6	1	27
2018	2018ASPGH_STO41-FUMESUA	16	Fumesua, Ghana	Jitihada		plot	2	1	56	30	27	30	30	4			3		48	29	6.8	1.4	51
2018	2018ASPGH_STO41-FUMESUA	16	Fumesua, Ghana	PGA12164-21		plot	2	1	57	30	26	22	22	3			3		25	11	6	0.5	30
2018	2018ASPGH_STO41-FUMESUA	16	Fumesua, Ghana	BF92xTib2		plot	2	1	58	30	30	28	9	6			4		20	5	7.6	0.3	27
2018	2018ASPGH_STO41-FUMESUA	16	Fumesua, Ghana	PGA12164-26		plot	2	1	59	30	30	23	23	5			3		38	12	6.8	1	27
2018	2018ASPGH_STO41-FUMESUA	16	Fumesua, Ghana	Dadanyuie		plot	2	1	60	30	26	24	24	1			3		50	53	9.3	2.4	25
2018	2018ASPGH_STO41-FUMESUA	16	Fumesua, Ghana	Tiebele-2		plot	2	1	61	30	28	19	19	8			6		11	10	1.4	0.5	7
2018	2018ASPGH_STO41-FUMESUA	16	Fumesua, Ghana	Okumkom		plot	2	1	62	30	30	30	30	2			1		85	33	17.9	1.5	14
2018	2018ASPGH_STO41-FUMESUA	16	Fumesua, Ghana	Bohye		plot	2	1	63	30	29	25	25	6			4		46	18	10	1	27
2018	2018ASPGH_STO41-FUMESUA	16	Fumesua, Ghana	BF59xCIP4		plot	2	1	64	30	28	30	30	8			4		75	76	15	3	21
2018	2018ASPGH_STO41-FUMESUA	16	Fumesua, Ghana	PGA14011-43		plot	2	1	65	30	30	30	30	7			1		120	45	37.4	2.1	28
2018	2018ASPGH_STO41-FUMESUA	16	Fumesua, Ghana	Kuffour		plot	2	1	66	30	28	23	23	7			4		43	19	9.1	1	10
2018	2018ASPGH_STO41-FUMESUA	16	Fumesua, Ghana	CIP440390		plot	2	1	67	30	30	30	30	1			4		36	17	17.1	1.6	30
2018	2018ASPGH_STO41-FUMESUA	16	Fumesua, Ghana	King-J		plot	2	1	68	30	25	19	14	7			5		11	19	2.7	1.1	24
2018	2018ASPGH_STO41-FUMESUA	16	Fumesua, Ghana	Tu-Orange		plot	2	1	69	30	27	23	23	7			6		45	25	7.3	1.1	14
2018	2018ASPGH_STO41-FUMESUA	16	Fumesua, Ghana	Ligri		plot	2	1	70	30	30	30	30	4			3		94	32	29.7	1.5	22
2018	2018ASPGH_STO41-FUMESUA	16	Fumesua, Ghana	Patron		plot	2	1	71	30	28	26	26	6			3		53	27	13.5	1.8	27
2018	2018ASPGH_STO41-FUMESUA	16	Fumesua, Ghana	PGA14171-1		plot	2	1	72	30	22	18	18	7			6		69	35	13.1	2	25
2018	2018ASPGH_STO41-FUMESUA	16	Fumesua, Ghana	Apomuden		plot	2	1	73	30	30	30	30	8			4		102	83	26.4	4.1	17
2018	2018ASPGH_STO41-FUMESUA	16	Fumesua, Ghana	Ogyefo		plot	2	1	74	30	30	19	4	1			6		3	0	0.5	0	14
2018	2018ASPGH_STO41-FUMESUA	16	Fumesua, Ghana	MothersDelight		plot	2	1	75	30	20	16	16				6		25	21	6.2	1.1	11
2018	2018ASPGH_STO41-FUMESUA	16	Fumesua, Ghana	Hi-starch		plot	2	1	76	30	30	28	28	3			3		31	22	9.5	2.3	40
2018	2018ASPGH_STO41-FUMESUA	16	Fumesua, Ghana	SantomPona		plot	2	1	77	30	30	23	18	3			1		26	20	6.3	1	35
2018	2018ASPGH_STO41-FUMESUA	16	Fumesua, Ghana	Otoo		plot	2	1	78	30	30	30	30	6			1		68	22	20.5	1.5	30
2018	2018ASPGH_STO41-FUMESUA	16	Fumesua, Ghana	PGA12086-18		plot	2	1	79	30	30	27	27	4			3		54	30	9.5	2	35
2018	2018ASPGH_STO41-FUMESUA	16	Fumesua, Ghana	Nanungungungu		plot	2	1	80	30	25	23	23	7			4		47	29	14.7	2	15
2018	2018ASPGH_STO41-FUMESUA	16	Fumesua, Ghana	CIP442162		plot	2	1	81	30	26	21	21	3			3		59	36	15.3	1.5	26
2018	2018ASPGH_STO41-FUMESUA	16	Fumesua, Ghana	PGA14008-15		plot	2	1	82	30	27	30	30	5			3		64	32	14.5	2	35
2018	2018ASPGH_STO41-FUMESUA	16	Fumesua, Ghana	King-J		plot	2	1	83	30	30	30	28	6			4		45	22	7.46	0.94	21
2018	2018ASPGH_STO41-FUMESUA	16	Fumesua, Ghana	Obare		plot	2	1	84	30	30	30	30	1			5		61	38	11.54	0.98	6
2018	2018ASPGH_STO41-FUMESUA	16	Fumesua, Ghana	PGA14008-15		plot	2	1	85	30	28	30	30	5			4		101	31	20.1	1.72	27
2018	2018ASPGH_STO41-FUMESUA	16	Fumesua, Ghana	Jitihada		plot	2	1	86	30	27	30	30	4			3		92	45	10	1.6	51
2018	2018ASPGH_STO41-FUMESUA	16	Fumesua, Ghana	Apomuden		plot	2	1	87	30	30	30	30	7			3		117	34	24.3	1.7	16.5
2018	2018ASPGH_STO41-FUMESUA	16	Fumesua, Ghana	Okumkom		plot	2	1	88	30	30	27	27				3		114	17	36.7	1.3	27
2018	2018ASPGH_STO41-FUMESUA	16	Fumesua, Ghana	Nanungungungu		plot	2	1	89	30	27	30	30	7			3		118	50	43.2	2.3	29
2018	2018ASPGH_STO41-FUMESUA	16	Fumesua, Ghana	Faara		plot	2	1	90	30	30	22	20	4			3		42	19	7.1	1.2	23
2018	2018ASPGH_STO41-FUMESUA	16	Fumesua, Ghana	PGA14372-3		plot	2	1	91	30	30	23	23	4			3		56	42	25.5	2.5	19
2018	2018ASPGH_STO41-FUMESUA	16	Fumesua, Ghana	Otoo		plot	2	1	92	30	30	30	30	6			2		61	34	15	2.4	20
2018	2018ASPGH_STO41-FUMESUA	16	Fumesua, Ghana	MothersDelight		plot	3	1	93	30	28	22	22	8			5		32	6	7	0.3	8
2018	2018ASPGH_STO41-FUMESUA	16	Fumesua, Ghana	BF92xTib2		plot	3	1	94	30	30	25	5	2			3		7	0	0.5	0	15
2018	2018ASPGH_STO41-FUMESUA	16	Fumesua, Ghana	BF59xCIP4		plot	3	1	95	30	27	30	30	8			4		106	63	12	2	9
2018	2018ASPGH_STO41-FUMESUA	16	Fumesua, Ghana	Hi-starch		plot	3	1	96	30	30	29	27	3			3		43	25	7.7	1.3	34
2018	2018ASPGH_STO41-FUMESUA	16	Fumesua, Ghana	PGA14351-36		plot	3	1	97	30	30	30	30	3			3		104	64	16	1.7	27
2018	2018ASPGH_STO41-FUMESUA	16	Fumesua, Ghana	Tiebele-2		plot	3	1	98	30	26	20	16	8			6		17	0	1.7	0	3
2018	2018ASPGH_STO41-FUMESUA	16	Fumesua, Ghana	Tu-Orange		plot	3	1	99	30	24	16	16	7			6		32	13	4.5	0.4	10
2018	2018ASPGH_STO41-FUMESUA	16	Fumesua, Ghana	CIP442162		plot	3	1	100	30	30	30	30	4			3		122	78	24.5	3.3	25
2018	2018ASPGH_STO41-FUMESUA	16	Fumesua, Ghana	Bohye		plot	3	1	101	30	30	27	27	6			3		58	17	10	1	23
2018	2018ASPGH_STO41-FUMESUA	16	Fumesua, Ghana	AP3A		plot	3	1	102	30	26	20	20	6			1		60	22	10.4	0.7	17
2018	2018ASPGH_STO41-FUMESUA	16	Fumesua, Ghana	SantomPona		plot	3	1	103	30	30	26	26	4			1		32	11	7.3	0.6	27
2018	2018ASPGH_STO41-FUMESUA	16	Fumesua, Ghana	Ligri		plot	3	1	104	30	30	30	30	3			1		115	33	25.5	1.5	15
2018	2018ASPGH_STO41-FUMESUA	16	Fumesua, Ghana	PGA14011-13		plot	3	1	105	30	7	5	5	1			2		14	4	5	0.3	10.5
2018	2018ASPGH_STO41-FUMESUA	16	Fumesua, Ghana	Patron		plot	3	1	106	30	27	25	21	5			3		33	9	5.8	0.3	27
2018	2018ASPGH_STO41-FUMESUA	16	Fumesua, Ghana	CIP440390		plot	3	1	107	30	30	24	23	2			3		34	15	9.1	1.4	33
2018	2018ASPGH_STO41-FUMESUA	16	Fumesua, Ghana	PGA12164-21		plot	3	1	108	30	30	30	30	4			3		61	17	13.18	0.8	47
2018	2018ASPGH_STO41-FUMESUA	16	Fumesua, Ghana	PGA12164-26		plot	3	1	109	30	30	23	23	4			3		37	21	6.05	1	28
2018	2018ASPGH_STO41-FUMESUA	16	Fumesua, Ghana	Ogyefo		plot	3	1	110	30	11	9	1				6		0	6	0	0.26	6
2018	2018ASPGH_STO41-FUMESUA	16	Fumesua, Ghana	Kuffour		plot	3	1	111	30	22	13	13	8			4		17	7	2.6	0.26	2.5
2018	2018ASPGH_STO41-FUMESUA	16	Fumesua, Ghana	Blueblue		plot	3	1	112	30	28	23	23	5			4		38	24	9.3	1.04	12
2018	2018ASPGH_STO41-FUMESUA	16	Fumesua, Ghana	PGA14229-2		plot	3	1	113	30	27	25	25	6			4		73	22	15	0.88	16.5
2018	2018ASPGH_STO41-FUMESUA	16	Fumesua, Ghana	PGA14008-22		plot	3	1	114	30	24	28	28	4			4		77	25	14.74	1.4	12
2018	2018ASPGH_STO41-FUMESUA	16	Fumesua, Ghana	PGA14171-1		plot	3	1	115	30	30	20	20	3			5		84	25	12.2	0.7	11
2018	2018ASPGH_STO41-FUMESUA	16	Fumesua, Ghana	PGA14008-9		plot	3	1	116	30	30	28	28	4			4		104	40	19.3	1.8	9
2018	2018ASPGH_STO41-FUMESUA	16	Fumesua, Ghana	Sauti		plot	3	1	117	30	13	4	1				6		5	0	0.3	0	2
2018	2018ASPGH_STO41-FUMESUA	16	Fumesua, Ghana	Dadanyuie		plot	3	1	118	30	30	28	28	2			3		85	46	18.06	1.6	20
2018	2018ASPGH_STO41-FUMESUA	16	Fumesua, Ghana	PGA14351-4		plot	3	1	119	30	30	30	30	4			4		101	34	22.48	1.24	14
2018	2018ASPGH_STO41-FUMESUA	16	Fumesua, Ghana	Tu-Purple		plot	3	1	120	30	22	13	13	9			4		34	35	7.3	2	7
2018	2018ASPGH_STO41-FUMESUA	16	Fumesua, Ghana	NKO3A		plot	3	1	121	30	30	28	28	3			3		56	37	10.5	1.16	34
2018	2018ASPGH_STO41-FUMESUA	16	Fumesua, Ghana	PGA14011-43		plot	3	1	122	30	28	23	23	6			3		111	32	42.5	1.4	30
2018	2018ASPGH_STO41-FUMESUA	16	Fumesua, Ghana	PGA12086-18		plot	3	1	123	30	30	22	20	3			4		31	10	9	0.7	28
2018	2018ASPGH_STO46-EJURA	38	Ejura, Ghana	CIP442162		plot	1	1	1	30	26	26	26				7		93	44	4	21.3	2.3
2018	2018ASPGH_STO46-EJURA	38	Ejura, Ghana	Okumkom		plot	1	1	2	30	20	20	20				7		73	19	4	14.6	0.6
2018	2018ASPGH_STO46-EJURA	38	Ejura, Ghana	Nanungungungu		plot	1	1	3	30	10	10	10				6		13	20	5	3.1	0.8
2018	2018ASPGH_STO46-EJURA	38	Ejura, Ghana	Dadanyuie		plot	1	1	4	30	20	20	19				5		38	27	5	9.1	1
2018	2018ASPGH_STO46-EJURA	38	Ejura, Ghana	Kuffour		plot	1	1	5	30	3	3	3				3		2	2	7	0.1	0.1
2018	2018ASPGH_STO46-EJURA	38	Ejura, Ghana	MothersDelight		plot	1	1	6	30	16	16	15				4		12	17	6	0.9	0.4
2018	2018ASPGH_STO46-EJURA	38	Ejura, Ghana	PGA14351-36		plot	1	1	7	30	20	20	20				4		44	43	4	8.6	2.1
2018	2018ASPGH_STO46-EJURA	38	Ejura, Ghana	PGA14008-15		plot	1	1	8	30	21	21	13				8		16	23	3	3.2	1.4
2018	2018ASPGH_STO46-EJURA	38	Ejura, Ghana	Tiebele-2		plot	1	1	9	30	6	6	6				4		2	6	6	0.4	0.6
2018	2018ASPGH_STO46-EJURA	38	Ejura, Ghana	AP3A		plot	1	1	10	30	30	30	30				8		43	47	4	5.2	1.5
2018	2018ASPGH_STO46-EJURA	38	Ejura, Ghana	PGA12136-2		plot	1	1	11	30	14	14	14				6		23	18	5	2.6	0.4
2018	2018ASPGH_STO46-EJURA	38	Ejura, Ghana	Faara		plot	1	1	12	30	21	21	21				7		19	20	4	3.4	0.8
2018	2018ASPGH_STO46-EJURA	38	Ejura, Ghana	Obare		plot	1	1	13	30	10	10	10				5		12	11	5	1.6	0.3
2018	2018ASPGH_STO46-EJURA	38	Ejura, Ghana	Tu-Orange		plot	1	1	14	30	3	3	3				4		4	1	6	0.3	0.1
2018	2018ASPGH_STO46-EJURA	38	Ejura, Ghana	Otoo		plot	1	1	15	30	26	26	26				8		48	27	4	10.1	1.2
2018	2018ASPGH_STO46-EJURA	38	Ejura, Ghana	Bohye		plot	1	1	16	30	18	18	18				6		30	13	5	3.2	0.4
2018	2018ASPGH_STO46-EJURA	38	Ejura, Ghana	PGA12164-26		plot	1	1	17	30	30	30	30				7		55	33	5	6.7	0.8
2018	2018ASPGH_STO46-EJURA	38	Ejura, Ghana	PGA14171-1		plot	1	1	18	30	22	22	22				7		30	33	5	3.6	1
2018	2018ASPGH_STO46-EJURA	38	Ejura, Ghana	Blueblue		plot	1	1	19	30	21	21	11				7		15	12	5	2.1	0.2
2018	2018ASPGH_STO46-EJURA	38	Ejura, Ghana	PGA14008-9		plot	1	1	20	30	5	5	1				4		0	4	6	0	0.2
2018	2018ASPGH_STO46-EJURA	38	Ejura, Ghana	PGA14011-43		plot	1	1	21	30		30	30				7		80	40	4	24.4	2.1
2018	2018ASPGH_STO46-EJURA	38	Ejura, Ghana	PGA12010-15		plot	1	1	22	30	20	20	20				8		36	35	4	7.3	2
2018	2018ASPGH_STO46-EJURA	38	Ejura, Ghana	PGA14351-4		plot	1	1	23	30	25	25	25				8		52	47	4	8.4	1.8
2018	2018ASPGH_STO46-EJURA	38	Ejura, Ghana	Hi-starch		plot	1	1	24	30	15	15	15				7		22	14	5	3.6	0.7
2018	2018ASPGH_STO46-EJURA	38	Ejura, Ghana	PGA12166-30		plot	1	1	25	30	17	17	17				7		22	15	4	4.7	0.8
2018	2018ASPGH_STO46-EJURA	38	Ejura, Ghana	BF92xTib2		plot	1	1	26	30	20	20	7				6		11	9	4	2.1	0.4
2018	2018ASPGH_STO46-EJURA	38	Ejura, Ghana	CIP440390		plot	1	1	27	30	14	14	14				7		28	12	5	6.3	1
2018	2018ASPGH_STO46-EJURA	38	Ejura, Ghana	Patron		plot	1	1	28	30	29	29	29				8		32	50	4	4.6	2.4
2018	2018ASPGH_STO46-EJURA	38	Ejura, Ghana	Sauti		plot	1	1	29	30	17	17	6				8		5	6	4	0.6	0.3
2018	2018ASPGH_STO46-EJURA	38	Ejura, Ghana	PGA14011-13		plot	1	1	30	30	30	30	30				9		100	24	3	22.8	1.3
2018	2018ASPGH_STO46-EJURA	38	Ejura, Ghana	Ligri		plot	1	1	31	30	27	27	27				7		85	19	4	25.9	1.1
2018	2018ASPGH_STO46-EJURA	38	Ejura, Ghana	PGA12164-21		plot	1	1	32	30	15	15	10				7		24	8	5	4.1	0.4
2018	2018ASPGH_STO46-EJURA	38	Ejura, Ghana	PGA12151-13		plot	1	1	33	30	19	19	19				6		22	23	5	4.3	1
2018	2018ASPGH_STO46-EJURA	38	Ejura, Ghana	BF59xCIP4		plot	1	1	34	30	30	30	30				6		79	49	5	9.2	1.7
2018	2018ASPGH_STO46-EJURA	38	Ejura, Ghana	PGA11113-11		plot	1	1	35	30	26	26	26				8		58	34	4	9.1	1.6
2018	2018ASPGH_STO46-EJURA	38	Ejura, Ghana	NKO3A		plot	1	1	36	30	25	25	25				8		33	21	3	6.1	1
2018	2018ASPGH_STO46-EJURA	38	Ejura, Ghana	Tu-Purple		plot	1	1	37	30	21	21	21				7		55	27	5	10.3	1.4
2018	2018ASPGH_STO46-EJURA	38	Ejura, Ghana	PGA14008-22		plot	1	1	38	30	22	22	22				7		52	16	5	13.7	0.7
2018	2018ASPGH_STO46-EJURA	38	Ejura, Ghana	King-J		plot	1	1	39	30	13	13	9				5		10	9	6	2.1	0.3
2018	2018ASPGH_STO46-EJURA	38	Ejura, Ghana	Ogyefo		plot	1	1	40	30	7	7	2				5		0	5	5	0	0.6
2018	2018ASPGH_STO46-EJURA	38	Ejura, Ghana	PGA14372-3		plot	1	1	41	30	21	21	21				5		19	16	5	2.8	0.8
2018	2018ASPGH_STO46-EJURA	38	Ejura, Ghana	Jitihada		plot	1	1	42	30	22	22	7				7		7	4	4	0.6	0.2
2018	2018ASPGH_STO46-EJURA	38	Ejura, Ghana	PGA14229-2		plot	1	1	43	30	27	27	27				6		23	67	4	2.4	2.7
2018	2018ASPGH_STO46-EJURA	38	Ejura, Ghana	Apomuden		plot	1	1	44	30	20	20	20				7		69	29	4	18.7	1.3
2018	2018ASPGH_STO46-EJURA	38	Ejura, Ghana	SantomPona		plot	1	1	45	30	15	15	15				7		15	9	4	2	0.4
2018	2018ASPGH_STO46-EJURA	38	Ejura, Ghana	PGA12086-18		plot	2	1	46	30	14	14	14				7		16	9	4	3.7	0.4
2018	2018ASPGH_STO46-EJURA	38	Ejura, Ghana	Ligri		plot	2	1	47	30	25	25	25				7		46	25	4	12.5	1.1
2018	2018ASPGH_STO46-EJURA	38	Ejura, Ghana	Jitihada		plot	2	1	48	30	14	14	10				8		14	8	4	1.5	0.3
2018	2018ASPGH_STO46-EJURA	38	Ejura, Ghana	PGA14171-1		plot	2	1	49	30	18	18	18				6		25	30	5	3.7	1.1
2018	2018ASPGH_STO46-EJURA	38	Ejura, Ghana	PGA14011-13		plot	2	1	50	30	19	19	19				8		71	40	3	13.7	2.4
2018	2018ASPGH_STO46-EJURA	38	Ejura, Ghana	PGA12136-2		plot	2	1	51	30	9	9	9				6		12	8	4	3.1	0.8
2018	2018ASPGH_STO46-EJURA	38	Ejura, Ghana	PGA14351-36		plot	2	1	52	30	30	30	30				6		67	16	4	18.2	1
2018	2018ASPGH_STO46-EJURA	38	Ejura, Ghana	PGA12164-21		plot	2	1	53	30	22	22	22				7		29	28	4	5.2	1.7
2018	2018ASPGH_STO46-EJURA	38	Ejura, Ghana	AP3A		plot	2	1	54	30	27	27	27				7		50	24	4	8.7	1.2
2018	2018ASPGH_STO46-EJURA	38	Ejura, Ghana	Blueblue		plot	2	1	55	30	20	20	20				6		16	9	5	4.1	0.4
2018	2018ASPGH_STO46-EJURA	38	Ejura, Ghana	PGA14229-2		plot	2	1	56	30	22	22	22				6		39	39	5	6	1.6
2018	2018ASPGH_STO46-EJURA	38	Ejura, Ghana	King-J		plot	2	1	57	30	16	16	8				6		10	1	5	1.3	0.1
2018	2018ASPGH_STO46-EJURA	38	Ejura, Ghana	Tiebele-2		plot	2	1	58	30	6	6	5				4		1	5	6	0.2	0.5
2018	2018ASPGH_STO46-EJURA	38	Ejura, Ghana	Hi-starch		plot	2	1	59	30	27	27	27				8		45	18	4	10.1	1.3
2018	2018ASPGH_STO46-EJURA	38	Ejura, Ghana	PGA12151-13		plot	2	1	60	30	21	21	21				7		44	26	5	9.1	1.4
2018	2018ASPGH_STO46-EJURA	38	Ejura, Ghana	Dadanyuie		plot	2	1	61	30	22	22	22				6		25	30	5	6.6	1.6
2018	2018ASPGH_STO46-EJURA	38	Ejura, Ghana	PGA14372-3		plot	2	1	62	30	11	11	11				5		9	5	6	2	0.2
2018	2018ASPGH_STO46-EJURA	38	Ejura, Ghana	Nanungungungu		plot	2	1	63	30	20	20	20				5		34	50	5	7.1	1.6
2018	2018ASPGH_STO46-EJURA	38	Ejura, Ghana	PGA12086-18		plot	2	1	64	30	20	20	20				6		52	18	4	15.2	9.4
2018	2018ASPGH_STO46-EJURA	38	Ejura, Ghana	Otoo		plot	2	1	65	30	24	24	24				7		96	25	3	20.8	1.3
2018	2018ASPGH_STO46-EJURA	38	Ejura, Ghana	Patron		plot	2	1	66	30	28	28	25				8		51	34	3	6.6	1.4
2018	2018ASPGH_STO46-EJURA	38	Ejura, Ghana	Kuffour		plot	2	1	67	30	2	2	2				8		1	5	7	0.1	0.1
2018	2018ASPGH_STO46-EJURA	38	Ejura, Ghana	BF59xCIP4		plot	2	1	68	30	30	30	30				6		83	57	5	10.4	1.7
2018	2018ASPGH_STO46-EJURA	38	Ejura, Ghana	NKO3A		plot	2	1	69	30	22	22	20				7		31	22	4	5.7	0.9
2018	2018ASPGH_STO46-EJURA	38	Ejura, Ghana	BF92xTib2		plot	2	1	70	30	18	18	5				6		3	4	5	1	0.2
2018	2018ASPGH_STO46-EJURA	38	Ejura, Ghana	PGA11113-11		plot	2	1	71	30	27	27	27				7		59	23	4	11.1	1.1
2018	2018ASPGH_STO46-EJURA	38	Ejura, Ghana	PGA14351-4		plot	2	1	72	30	27	27	27				6		55	45	5	11.2	1.7
2018	2018ASPGH_STO46-EJURA	38	Ejura, Ghana	Tu-Orange		plot	2	1	73	30	9	9	8						17	16		3.4	0.7
2018	2018ASPGH_STO46-EJURA	38	Ejura, Ghana	Apomuden		plot	2	1	74	30	26	26	26				7		101	42	4	38.3	2.1
2018	2018ASPGH_STO46-EJURA	38	Ejura, Ghana	CIP440390		plot	2	1	75	30	28	28	28				7		49	14	5	15.7	0.6
2018	2018ASPGH_STO46-EJURA	38	Ejura, Ghana	PGA14011-43		plot	2	1	76	30		27	27				7		69	46	4	18.4	2.3
2018	2018ASPGH_STO46-EJURA	38	Ejura, Ghana	PGA14008-22		plot	2	1	77	30		26	25				7		34	22	4	8.3	1.2
2018	2018ASPGH_STO46-EJURA	38	Ejura, Ghana	CIP442162		plot	2	1	78	30		30	30				7		120	38	3	36.5	2.1
2018	2018ASPGH_STO46-EJURA	38	Ejura, Ghana	PGA14008-9		plot	2	1	79	30		0	0						0	0	0	0	0
2018	2018ASPGH_STO46-EJURA	38	Ejura, Ghana	Ogyefo		plot	2	1	80	30		5	5				6		10	0	5	3.6	0
2018	2018ASPGH_STO46-EJURA	38	Ejura, Ghana	PGA12166-30		plot	2	1	81	30		23	23				8		62	12	5	12.2	0.6
2018	2018ASPGH_STO46-EJURA	38	Ejura, Ghana	PGA14008-15		plot	2	1	82	30		23	23				8		42	12	3	9	0.6
2018	2018ASPGH_STO46-EJURA	38	Ejura, Ghana	MothersDelight		plot	2	1	83	30		18	18				4		16	19	6	2.1	0.7
2018	2018ASPGH_STO46-EJURA	38	Ejura, Ghana	Sauti		plot	2	1	84	30		0	0						0	0	0	0	0
2018	2018ASPGH_STO46-EJURA	38	Ejura, Ghana	PGA12010-15		plot	2	1	85	30		23	22				8		60	25	4	9.2	1.1
2018	2018ASPGH_STO46-EJURA	38	Ejura, Ghana	PGA12164-26		plot	2	1	86	30		25	24				6		30	21	5	3.2	0.8
2018	2018ASPGH_STO46-EJURA	38	Ejura, Ghana	SantomPona		plot	2	1	87	30		28	25				7		35	16	4	6.1	0.7
2018	2018ASPGH_STO46-EJURA	38	Ejura, Ghana	Obare		plot	2	1	88	30		24	24				7		37	31	4	8.6	1
2018	2018ASPGH_STO46-EJURA	38	Ejura, Ghana	Bohye		plot	2	1	89	30		27	27				6		56	9	4	9.6	0.4
2018	2018ASPGH_STO46-EJURA	38	Ejura, Ghana	Tu-Purple		plot	2	1	90	30		21	21				7		58	30	5	10.4	1.2
2018	2018ASPGH_STO46-EJURA	38	Ejura, Ghana	Okumkom		plot	2	1	91	30		27	27				7		81	38	4	17	1.6
2018	2018ASPGH_STO46-EJURA	38	Ejura, Ghana	Faara		plot	2	1	92	30		30	30				7		38	30	4	5.1	1
2018	2018ASPGH_STO46-EJURA	38	Ejura, Ghana	PGA14011-13		plot	3	1	93	30		30	30				8		150	40	3	30.2	1.2
2018	2018ASPGH_STO46-EJURA	38	Ejura, Ghana	CIP440390		plot	3	1	94	30		24	23				8		35	10	3	14.2	0.6
2018	2018ASPGH_STO46-EJURA	38	Ejura, Ghana	SantomPona		plot	3	1	95	30		29	27				6		24	14	4	3.7	0.4
2018	2018ASPGH_STO46-EJURA	38	Ejura, Ghana	Sauti		plot	3	1	96	30		6	1				7		0	2	5	0	0.1
2018	2018ASPGH_STO46-EJURA	38	Ejura, Ghana	King-J		plot	3	1	97	30		15	15				6		17	12	5	2.7	0.5
2018	2018ASPGH_STO46-EJURA	38	Ejura, Ghana	PGA14008-22		plot	3	1	98	30		26	26				6		58	10	5	14.3	0.6
2018	2018ASPGH_STO46-EJURA	38	Ejura, Ghana	Dadanyuie		plot	3	1	99	30		18	18				6		42	14	5	9.4	0.5
2018	2018ASPGH_STO46-EJURA	38	Ejura, Ghana	PGA12164-26		plot	3	1	100	30		20	20				7		50	12	4	8.7	0.5
2018	2018ASPGH_STO46-EJURA	38	Ejura, Ghana	PGA14008-9		plot	3	1	101	30		4	4				6		14	8	5	3.4	0.3
2018	2018ASPGH_STO46-EJURA	38	Ejura, Ghana	AP3A		plot	3	1	102	30		22	22				7		51	8	3	9.5	0.3
2018	2018ASPGH_STO46-EJURA	38	Ejura, Ghana	Hi-starch		plot	3	1	103	30		21	21				7		50	10	4	7.6	0.3
2018	2018ASPGH_STO46-EJURA	38	Ejura, Ghana	BF59xCIP4		plot	3	1	104	30		30	30				7		142	50	3	29.7	1.8
2018	2018ASPGH_STO46-EJURA	38	Ejura, Ghana	PGA14011-43		plot	3	1	105	30		20	20				6		52	14	5	11	0.5
2018	2018ASPGH_STO46-EJURA	38	Ejura, Ghana	NKO3A		plot	3	1	106	30		18	18				4		35	7	4	4.7	0.3
2018	2018ASPGH_STO46-EJURA	38	Ejura, Ghana	Ligri		plot	3	1	107	30		19	19				5		43	7	5	14.6	0.4
2018	2018ASPGH_STO46-EJURA	38	Ejura, Ghana	Tiebele-2		plot	3	1	108	30		7	7				6		1	6	6	0.1	0.3
2018	2018ASPGH_STO46-EJURA	38	Ejura, Ghana	Okumkom		plot	3	1	109	30		29	29				4		83	23	4	21.4	1.1
2018	2018ASPGH_STO46-EJURA	38	Ejura, Ghana	PGA14351-36		plot	3	1	110	30		30	30				5		60	20	5	10.4	0.8
2018	2018ASPGH_STO46-EJURA	38	Ejura, Ghana	PGA12151-13		plot	3	1	111	30		24	24				5		39	28	5	5.3	1.2
2018	2018ASPGH_STO46-EJURA	38	Ejura, Ghana	PGA14372-3		plot	3	1	112	30		25	25				5		30	20	5	8.2	0.7
2018	2018ASPGH_STO46-EJURA	38	Ejura, Ghana	PGA14229-2		plot	3	1	113	30		17	16				4		34	22	4	3.6	0.6
2018	2018ASPGH_STO46-EJURA	38	Ejura, Ghana	PGA12136-2		plot	3	1	114	30		19	19				5		26	13	5	2.6	0.4
2018	2018ASPGH_STO46-EJURA	38	Ejura, Ghana	Blueblue		plot	3	1	115	30		18	17				5		24	9	5	4.3	0.3
2018	2018ASPGH_STO46-EJURA	38	Ejura, Ghana	Patron		plot	3	1	116	30		22	22				4		36	39	4	7.2	2.4
2018	2018ASPGH_STO46-EJURA	38	Ejura, Ghana	Nanungungungu		plot	3	1	117	30		0	0				6		0	0	6	0	0
2018	2018ASPGH_STO46-EJURA	38	Ejura, Ghana	MothersDelight		plot	3	1	118	30		14	14				6		10	21	6	1.3	1
2018	2018ASPGH_STO46-EJURA	38	Ejura, Ghana	Kuffour		plot	3	1	119	30		9	6				5		4	10	5	9.4	0.5
2018	2018ASPGH_STO46-EJURA	38	Ejura, Ghana	BF92xTib2		plot	3	1	120	30		16	4				5		7	11	5	1.4	0.4
2018	2018ASPGH_STO46-EJURA	38	Ejura, Ghana	PGA11113-11		plot	3	1	121	30		28	28				3		66	17	3	14.6	1
2018	2018ASPGH_STO46-EJURA	38	Ejura, Ghana	Faara		plot	3	1	122	30		27	27				4		34	17	4	7	0.9
2018	2018ASPGH_STO46-EJURA	38	Ejura, Ghana	Tu-Purple		plot	3	1	123	30		13	13				5		17	8	5	3.1	0.5
2018	2018ASPGH_STO46-EJURA	38	Ejura, Ghana	Apomuden		plot	3	1	124	30		15	15				5		43	25	5	7.3	1.1
2018	2018ASPGH_STO46-EJURA	38	Ejura, Ghana	Otoo		plot	3	1	125	30		17	11				5		18	16	5	3.1	1
2018	2018ASPGH_STO46-EJURA	38	Ejura, Ghana	Tu-Orange		plot	3	1	126	30		1	0				7		0	0	7	0	0
2018	2018ASPGH_STO46-EJURA	38	Ejura, Ghana	PGA14351-4		plot	3	1	127	30		16	16				5		29	20	5	6	1
2018	2018ASPGH_STO46-EJURA	38	Ejura, Ghana	Jitihada		plot	3	1	128	30		23	23				5		16	21	5	1.5	0.7
2018	2018ASPGH_STO46-EJURA	38	Ejura, Ghana	PGA14008-15		plot	3	1	129	30		27	27				5		32	15	5	4.7	0.9
2018	2018ASPGH_STO46-EJURA	38	Ejura, Ghana	CIP442162		plot	3	1	130	30		30	30				4		116	53	4	27.3	2.4
2018	2018ASPGH_STO46-EJURA	38	Ejura, Ghana	PGA12164-21		plot	3	1	131	30		22	22				4		31	23	4	6.7	1.2
2018	2018ASPGH_STO46-EJURA	38	Ejura, Ghana	PGA12010-15		plot	3	1	132	30		22	22				4		28	17	4	4.4	0.7
2018	2018ASPGH_STO46-EJURA	38	Ejura, Ghana	PGA12086-18		plot	3	1	133	30		14	14				4		29	3	4	8.1	0.2
2018	2018ASPGH_STO46-EJURA	38	Ejura, Ghana	PGA14171-1		plot	3	1	134	30		19	19				5		31	19	5	4.6	1.1
2018	2018ASPGH_STO46-EJURA	38	Ejura, Ghana	Obare		plot	3	1	135	30		9	9				5		21	17	5	3.7	0.8
2018	2018ASPGH_STO46-EJURA	38	Ejura, Ghana	Bohye		plot	3	1	136	30		29	29				5		37	17	5	8.2	0.8
2018	2018ASPGH_STO46-EJURA	38	Ejura, Ghana	Ogyefo		plot	3	1	137	30		0	0						0	0	0	0	0
2018	2018ASPGH_STO46-EJURA	38	Ejura, Ghana	PGA12166-30		plot	3	1	138	30		25	19				4		31	20	4	3.6	1
