# Supplementary material for: Variance component estimations and mega‐environments for sweetpotato breeding in West Africa
Source: Crop Sci. 2020 Jan 27;60(1):50–61. doi: 10.1002/csc2.20034 (PMC7079561; doi:10.1002/csc2.20034)
Supplement: Supplementary file 2 — SUPPORTING INFORMATION [file CSC2-60-50-s002.csv]

studyYear	studyName	studyDescription	locationDbId	locationName	germplasmDbId	germplasmName	germplasmSynonyms	observationLevel	replicate	blockNumber	plotNumber	Plants planted counting number per plot|CO_331:0000678	Plants established counting number per plot|CO_331:0000192	Plants harvested counting number per plot|CO_331:0000679	Plants with storage roots counting number per plot|CO_331:0000211	Vine vigor estimating 1-9|CO_331:0000197	Virus symptoms 1 estimating 1-9|CO_331:0000193	Virus symptoms 2 estimating 1-9|CO_331:2000004	Number of commercial storage roots counting number per plot|CO_331:0000214	Number of non-commercial storage roots counting number per plot|CO_331:0000217	Weight of commercial storage roots measuring kg per plot|CO_331:0000220	Weight of non-commercial storage roots measuring kg per plot|CO_331:0000223	Weight of vines measuring kg per plot|CO_331:0000227	Predominant Flesh color estimating 1-9|CO_331:0000178	Predominant Skin color estimating 1-9|CO_331:0000175
2016	2016ASPGH_PT52-FUMESUA		16	Fumesua, Ghana	40582	Apomuden		plot	1		1	10	10	10	10	6	3	5	50	13	13	0.5	8
2016	2016ASPGH_PT52-FUMESUA		16	Fumesua, Ghana	49396	PGA14231-1		plot	1		2	10	8	10	10	7	5	6	21	7	3.1	0.4	3.2
2016	2016ASPGH_PT52-FUMESUA		16	Fumesua, Ghana	48715	PGA14012-8		plot	1		3	10	9	10	10	6	4	4	23	4	4.9	0.2	15.8
2016	2016ASPGH_PT52-FUMESUA		16	Fumesua, Ghana	47870	Blueblue		plot	1		4	10	5	10	10	6	4	5	24	11	5	0.5	2.2
2016	2016ASPGH_PT52-FUMESUA		16	Fumesua, Ghana	48675	PGA14105-3		plot	1		5	10	6	6	5	4	7	7	8	8	1.5	0.4	1.6
2016	2016ASPGH_PT52-FUMESUA		16	Fumesua, Ghana	49299	PGA14010-13		plot	1		6	10	10	10	10	5	3	4	42	21	7	1	2.2
2016	2016ASPGH_PT52-FUMESUA		16	Fumesua, Ghana	49070	PGA14171-1		plot	1		7	10	9	8	8	7	5	4	36	9	7.8	0.3	13
2016	2016ASPGH_PT52-FUMESUA		16	Fumesua, Ghana	40652	Sauti		plot	1		8	10	9	10	10	8	4	4	21	5	2.5	0.2	3.8
2016	2016ASPGH_PT52-FUMESUA		16	Fumesua, Ghana	49142	PGA14016-2		plot	1		9	10	4	3	3	4	7	7	5	6	0.8	0.2	1
2016	2016ASPGH_PT52-FUMESUA		16	Fumesua, Ghana	49417	PGA14128-1		plot	1		10	10	6	6	6	2	7	8	8	1	1.2	0.1	1.6
2016	2016ASPGH_PT52-FUMESUA		16	Fumesua, Ghana	48812	PGA14002-10		plot	1		11	10	6	8	7	5	3	5	18	13	4.3	0.7	2
2016	2016ASPGH_PT52-FUMESUA		16	Fumesua, Ghana	49276	PGA14008-22		plot	1		12	10	9	10	10	8	2	3	28	8	7.4	0.3	5
2016	2016ASPGH_PT52-FUMESUA		16	Fumesua, Ghana	49248	PGA14370-10		plot	1		13	10	8	10	10	4	6	7	11	7	0.5	0.2	5.4
2016	2016ASPGH_PT52-FUMESUA		16	Fumesua, Ghana	49242	PGA14011-10		plot	1		14	10	10	10	10	9	3	3	23	12	5.8	0.5	13.6
2016	2016ASPGH_PT52-FUMESUA		16	Fumesua, Ghana	49358	PGA14008-15		plot	1		15	10	10	10	10	9	2	3	28	8	8	0.3	5
2016	2016ASPGH_PT52-FUMESUA		16	Fumesua, Ghana	48920	PGA14234-1		plot	1		16	10	9	10	10	5	3	5	29	17	4.3	0.6	3.8
2016	2016ASPGH_PT52-FUMESUA		16	Fumesua, Ghana	49169	PGA14049-2		plot	1		17	10	8	10	10	6	5	6	20	12	3.3	0.4	1.8
2016	2016ASPGH_PT52-FUMESUA		16	Fumesua, Ghana	48829	PGA14340-2		plot	1		18	10	10	10	10	9	2	3	22	22	2.2	0.8	15.2
2016	2016ASPGH_PT52-FUMESUA		16	Fumesua, Ghana	49342	PGA14340-3		plot	1		19	10	9	9	8	8	4	4	15	21	4.8	1.1	20
2016	2016ASPGH_PT52-FUMESUA		16	Fumesua, Ghana	49139	PGA14013-11		plot	1		20	10	8	10	10	5	7	7	16	4	3.2	0.2	5
2016	2016ASPGH_PT52-FUMESUA		16	Fumesua, Ghana	49197	PGA14005-18		plot	1		21	10	10	10	7	7	5	5	15	6	6.7	0.5	17
2016	2016ASPGH_PT52-FUMESUA		16	Fumesua, Ghana	41591	Bohye		plot	1		22	10	10	10	10	4	4	7	50	13	7.6	0.4	9.5
2016	2016ASPGH_PT52-FUMESUA		16	Fumesua, Ghana	155670	BF59xCIP4		plot	1		23	10	10	10	10	6	3	4	48	18	9.4	0.7	7.4
2016	2016ASPGH_PT52-FUMESUA		16	Fumesua, Ghana	49185	PGA14005-12		plot	1		24	10	5	5	2	3	7	7	2	4	0.2	0.2	1.8
2016	2016ASPGH_PT52-FUMESUA		16	Fumesua, Ghana	48790	PGA14011-11		plot	1		25	10	10	10	10	7	4	4	44	14	12.6	0.6	9.4
2016	2016ASPGH_PT52-FUMESUA		16	Fumesua, Ghana	49364	PGA14004-8		plot	1		26	10	10	9	9	9	3	2	24	22	3.5	0.8	21
2016	2016ASPGH_PT52-FUMESUA		16	Fumesua, Ghana	49053	PGA14002-1		plot	1		27	10	8	10	10	3	6	7	11	11	1.8	0.4	1
2016	2016ASPGH_PT52-FUMESUA		16	Fumesua, Ghana	49365	PGA14345-3		plot	1		28	10	8	7	7	6	3	4	31	14	11.4	0.8	16.2
2016	2016ASPGH_PT52-FUMESUA		16	Fumesua, Ghana	48846	PGA14229-2		plot	1		29	10	9	10	10	5	3	4	38	36	8.6	1.8	12.6
2016	2016ASPGH_PT52-FUMESUA		16	Fumesua, Ghana	48759	PGA14198-2		plot	1		30	10	9	8	5	5	7	6	3	4	0.7	0.4	5.2
2016	2016ASPGH_PT52-FUMESUA		16	Fumesua, Ghana	48799	PGA14443-1		plot	1		31	10	10	10	7	3	6	7	5	10	0.5	0.6	3.4
2016	2016ASPGH_PT52-FUMESUA		16	Fumesua, Ghana	48739	PGA14049-1		plot	1		32	10	6	5	3	6	3	4	13	8	6.6	0.6	4.2
2016	2016ASPGH_PT52-FUMESUA		16	Fumesua, Ghana	49077	PGC14016-1		plot	1		33	10	9	9	8	8	3	3	12	4	2.6	0.3	10
2016	2016ASPGH_PT52-FUMESUA		16	Fumesua, Ghana	49093	PGA14009-27		plot	1		34	10	10	7	7	7	3	4	17	15	6.3	0.8	11
2016	2016ASPGH_PT52-FUMESUA		16	Fumesua, Ghana	67418	Tiebele-2		plot	1		35	10	10	10	10	5	3	6	23	17	4	0.9	1.2
2016	2016ASPGH_PT52-FUMESUA		16	Fumesua, Ghana	125118	BF92xTib2		plot	1		36	10	10	9	3	5	4	6	4	7	0.7	0.3	7.8
2016	2016ASPGH_PT52-FUMESUA		16	Fumesua, Ghana	49066	PGA14270-3		plot	1		37	10	10	8	8	4	5	7	21	10	3.8	0.3	2
2016	2016ASPGH_PT52-FUMESUA		16	Fumesua, Ghana	67419	MothersDelight		plot	1		38	10	9	10	10	5	5	6	25	9	5.1	0.3	2.4
2016	2016ASPGH_PT52-FUMESUA		16	Fumesua, Ghana	41592	Ligri		plot	1		39	10	10	9	2	5	3	7	20	15	3.9	0.7	3.6
2016	2016ASPGH_PT52-FUMESUA		16	Fumesua, Ghana	49238	PGA14235-1		plot	1		40	10	8	9	9	5	5	6	14	10	2.6	0.4	3
2016	2016ASPGH_PT52-FUMESUA		16	Fumesua, Ghana	48743	PGA14338-1		plot	1		41	10	8	10	10	6	3	5	14	10	2.7	0.7	4.8
2016	2016ASPGH_PT52-FUMESUA		16	Fumesua, Ghana	48860	PGA14009-6		plot	1		42	10	10	10	10	5	5	6	11	10	2.5	0.4	13
2016	2016ASPGH_PT52-FUMESUA		16	Fumesua, Ghana	49282	PGA14370-4		plot	1		43	10	9	9	9	5	5	6	30	10	7.1	0.4	3.2
2016	2016ASPGH_PT52-FUMESUA		16	Fumesua, Ghana	49345	PGA14367-5		plot	1		44	10	8	8	8	6	6	5	9	13	0.5	0.4	1.4
2016	2016ASPGH_PT52-FUMESUA		16	Fumesua, Ghana	48735	PGA14267-3		plot	1		45	10	10	10	10	7	3	4	25	10	10	0.6	2
2016	2016ASPGH_PT52-FUMESUA		16	Fumesua, Ghana	49329	PGA14011-13		plot	1		46	10	10	10	10	7	3	4	29	16	9.5	0.6	7.8
2016	2016ASPGH_PT52-FUMESUA		16	Fumesua, Ghana	49041	PGA14017-6		plot	1		47	10	10	10	10	7	3	4	20	10	4	0.6	9
2016	2016ASPGH_PT52-FUMESUA		16	Fumesua, Ghana	67417	King-J		plot	1		48	10	10	9	9	5	5	7	16	9	4	0.4	4.6
2016	2016ASPGH_PT52-FUMESUA		16	Fumesua, Ghana	48838	PGA14010-25		plot	1		49	10	10	10	10	8	2	3	21	10	6	0.5	13
2016	2016ASPGH_PT52-FUMESUA		16	Fumesua, Ghana	49209	PGA14008-13		plot	1		50	10	10	10	10	7	3	4	23	8	9.5	0.4	11.6
2016	2016ASPGH_PT52-FUMESUA		16	Fumesua, Ghana	40450	Ogyefo		plot	1		51	10	10	7	5	8	3	3	5	6	0.7	0.3	21.2
2016	2016ASPGH_PT52-FUMESUA		16	Fumesua, Ghana	49338	PGA14351-36		plot	1		52	10	10	10	10	8	3	3	28	6	12.4	0.4	11
2016	2016ASPGH_PT52-FUMESUA		16	Fumesua, Ghana	48735	PGA14267-3		plot	2		53	10	10	10	10	7	2	3	22	12	14.1	0.6	17.6
2016	2016ASPGH_PT52-FUMESUA		16	Fumesua, Ghana	49417	PGA14128-1		plot	2		54	10	6	9	8	8	5	3	10	6	6.5	0.6	16
2016	2016ASPGH_PT52-FUMESUA		16	Fumesua, Ghana	49396	PGA14231-1		plot	2		55	10	10	10	10	4	5	7	17	7	5	0.7	5.4
2016	2016ASPGH_PT52-FUMESUA		16	Fumesua, Ghana	67417	King-J		plot	2		56	10	10	10	10	4	5	7	18	7	3.4	0.4	6.2
2016	2016ASPGH_PT52-FUMESUA		16	Fumesua, Ghana	47870	Blueblue		plot	2		57	10	10	9	9	6	3	5	15	11	3.4	0.5	3
2016	2016ASPGH_PT52-FUMESUA		16	Fumesua, Ghana	49248	PGA14370-10		plot	2		58	10	9	9	9	4	6	7	5	11	1	0.7	1.8
2016	2016ASPGH_PT52-FUMESUA		16	Fumesua, Ghana	48790	PGA14011-11		plot	2		59	10	10	10	10	6	3	5	25	15	7.1	0.6	6
2016	2016ASPGH_PT52-FUMESUA		16	Fumesua, Ghana	49345	PGA14367-5		plot	2		60	10	7	10	10	5	7	6	17	15	2.7	0.6	2
2016	2016ASPGH_PT52-FUMESUA		16	Fumesua, Ghana	49066	PGA14270-3		plot	2		61	10	8	10	10	5	5	6	17	16	3.6	0.6	2.4
2016	2016ASPGH_PT52-FUMESUA		16	Fumesua, Ghana	49365	PGA14345-3		plot	2		62	10	8	8	8	6	2	4	22	10	8.4	0.7	11
2016	2016ASPGH_PT52-FUMESUA		16	Fumesua, Ghana	41591	Bohye		plot	2		63	10	10	10	10	6	3	5	20	17	4.2	0.8	4.9
2016	2016ASPGH_PT52-FUMESUA		16	Fumesua, Ghana	48743	PGA14338-1		plot	2		64	10	10	10	10	6	3	4	25	5	6.8	0.2	4
2016	2016ASPGH_PT52-FUMESUA		16	Fumesua, Ghana	49077	PGC14016-1		plot	2		65	10	10	9	4	7	2	3	3	3	1.5	0.2	25.2
2016	2016ASPGH_PT52-FUMESUA		16	Fumesua, Ghana	48812	PGA14002-10		plot	2		66	10	9	10	10	5	3	3	23	22	5.1	1.3	4
2016	2016ASPGH_PT52-FUMESUA		16	Fumesua, Ghana	40652	Sauti		plot	2		67	10	8	5	5	7	5	3	8	5	2.7	0.2	14.8
2016	2016ASPGH_PT52-FUMESUA		16	Fumesua, Ghana	49299	PGA14010-13		plot	2		68	10	10	10	10	5	4	5	22	22	4.8	4.4	2
2016	2016ASPGH_PT52-FUMESUA		16	Fumesua, Ghana	40450	Ogyefo		plot	2		69	10	10	10	6	9	2	3	4	4	0.9	0.2	20.2
2016	2016ASPGH_PT52-FUMESUA		16	Fumesua, Ghana	49329	PGA14011-13		plot	2		70	10	10	10	10	8	3	3	40	15	9.4	0.6	6
2016	2016ASPGH_PT52-FUMESUA		16	Fumesua, Ghana	41592	Ligri		plot	2		71	10	10	10	10	5	3	5	12	2	1.6	0.1	1.4
2016	2016ASPGH_PT52-FUMESUA		16	Fumesua, Ghana	48759	PGA14198-2		plot	2		72	10	8	9	3	3	7	7	3	4	0.3	0.1	5.2
2016	2016ASPGH_PT52-FUMESUA		16	Fumesua, Ghana	49041	PGA14017-6		plot	2		73	10	10	10	10	7	2	5	22	13	4.2	0.8	9
2016	2016ASPGH_PT52-FUMESUA		16	Fumesua, Ghana	67419	MothersDelight		plot	2		74	10	10	10	10	4	4	6	17	24	4.3	1.2	3.8
2016	2016ASPGH_PT52-FUMESUA		16	Fumesua, Ghana	155670	BF59xCIP4		plot	2		75	10	9	10	10	6	3	5	18	24	5	0.2	7
2016	2016ASPGH_PT52-FUMESUA		16	Fumesua, Ghana	49342	PGA14340-3		plot	2		76	10	10	10	10	7	4	4	14	5	5	0.2	5.8
2016	2016ASPGH_PT52-FUMESUA		16	Fumesua, Ghana	49070	PGA14171-1		plot	2		77	10	10	10	10	9	3	3	42	41	6.8	1.7	10
2016	2016ASPGH_PT52-FUMESUA		16	Fumesua, Ghana	49338	PGA14351-36		plot	2		78	10	10	10	10	8	3	4	33	12	9.6	0.6	24.6
2016	2016ASPGH_PT52-FUMESUA		16	Fumesua, Ghana	49358	PGA14008-15		plot	2		79	10	10	10	10	7	2	3	30	14	6.4	0.5	6.2
2016	2016ASPGH_PT52-FUMESUA		16	Fumesua, Ghana	40582	Apomuden		plot	2		80	10	8	10	10	7	3	4	41	9	7.6	0.3	3
2016	2016ASPGH_PT52-FUMESUA		16	Fumesua, Ghana	48799	PGA14443-1		plot	2		81	10	4	4	4	3	8	7	4	4	0.3	0.2	2.2
2016	2016ASPGH_PT52-FUMESUA		16	Fumesua, Ghana	49185	PGA14005-12		plot	2		82	10	2	2	1	2	8	8	7	5	5	0.5	0.6
2016	2016ASPGH_PT52-FUMESUA		16	Fumesua, Ghana	49093	PGA14009-27		plot	2		83	10	10	10	10	8	3	3	12	5	3.1	0.3	16
2016	2016ASPGH_PT52-FUMESUA		16	Fumesua, Ghana	48838	PGA14010-25		plot	2		84	10	10	9	9	7	3	4	9	7	1.7	0.4	6
2016	2016ASPGH_PT52-FUMESUA		16	Fumesua, Ghana	125118	BF92xTib2		plot	2		85	10	10	10	10	7	3	4	3	6	0.3	0.2	10
2016	2016ASPGH_PT52-FUMESUA		16	Fumesua, Ghana	48739	PGA14049-1		plot	2		86	10	2	6	6	6	3	5	10	8	4.4	0.3	3.4
2016	2016ASPGH_PT52-FUMESUA		16	Fumesua, Ghana	49242	PGA14011-10		plot	2		87	10	10	10	10	9	2	3	16	20	3.5	3.8	13
2016	2016ASPGH_PT52-FUMESUA		16	Fumesua, Ghana	49169	PGA14049-2		plot	2		88	10	8	8	8	6	4	6	20	2	6.4	0.2	8.4
2016	2016ASPGH_PT52-FUMESUA		16	Fumesua, Ghana	67418	Tiebele-2		plot	2		89	10	10	10	10	4	4	6	19	20	2.5	0.9	1.2
2016	2016ASPGH_PT52-FUMESUA		16	Fumesua, Ghana	48675	PGA14105-3		plot	2		90	10	9	5	5	5	6	6	9	3	0.9	0.2	1
2016	2016ASPGH_PT52-FUMESUA		16	Fumesua, Ghana	48846	PGA14229-2		plot	2		91	10	10	10	10	5	3	4	28	10	8.9	0.5	20
2016	2016ASPGH_PT52-FUMESUA		16	Fumesua, Ghana	49209	PGA14008-13		plot	2		92	10	10	10	10	6	3	5	19	8	4.8	0.4	7.4
2016	2016ASPGH_PT52-FUMESUA		16	Fumesua, Ghana	48860	PGA14009-6		plot	2		93	10	9	10	10	5	5	6	22	14	4.6	0.7	7.2
2016	2016ASPGH_PT52-FUMESUA		16	Fumesua, Ghana	49197	PGA14005-18		plot	2		94	10	10	10	8	9	3	3	15	5	6.2	0.3	9
2016	2016ASPGH_PT52-FUMESUA		16	Fumesua, Ghana	49276	PGA14008-22		plot	2		95	10	10	10	10	7	2	4	15	7	4.6	0.5	2.8
2016	2016ASPGH_PT52-FUMESUA		16	Fumesua, Ghana	49142	PGA14016-2		plot	2		96	10	8	7	7	5	7	6	13	4	2	0.1	2
2016	2016ASPGH_PT52-FUMESUA		16	Fumesua, Ghana	49364	PGA14004-8		plot	2		97	10	10	10	10	7	3	4	26	24	4.2	0.7	17
2016	2016ASPGH_PT52-FUMESUA		16	Fumesua, Ghana	49053	PGA14002-1		plot	2		98	10	8	6	6	3	7	7	7	3	0.8	0.2	2
2016	2016ASPGH_PT52-FUMESUA		16	Fumesua, Ghana	48829	PGA14340-2		plot	2		99	10	7	9	9	7	4	3	24	13	4.1	0.5	18
2016	2016ASPGH_PT52-FUMESUA		16	Fumesua, Ghana	49238	PGA14235-1		plot	2		100	10	8	8	8	6	4	4	19	19	3.1	0.6	2
2016	2016ASPGH_PT52-FUMESUA		16	Fumesua, Ghana	48715	PGA14012-8		plot	2		101	10	8	8	8	7	4	3	14	5	3.8	0.2	20
2016	2016ASPGH_PT52-FUMESUA		16	Fumesua, Ghana	49139	PGA14013-11		plot	2		102	10	10	7	7	6	5	5	13	9	4.1	0.5	8.8
2016	2016ASPGH_PT52-FUMESUA		16	Fumesua, Ghana	49282	PGA14370-4		plot	2		103	10	10	7	7	5	5	7	18	5	11.7	0.3	12.2
2016	2016ASPGH_PT52-FUMESUA		16	Fumesua, Ghana	48920	PGA14234-1		plot	2		104	10	9	10	10	6	3	5	22	8	4.7	0.6	7.2
2016	2016ASPGH_PT52-KOMENDA		17	Komenda, Ghana	41592	Ligri		plot	1		1	10	10	6	3	5	5	6	5	0	0.3	0	1.2
2016	2016ASPGH_PT52-KOMENDA		17	Komenda, Ghana	48829	PGA14340-2		plot	1		2	10	10	10	10	8	3	3	17	30	2.3	1	18.6
2016	2016ASPGH_PT52-KOMENDA		17	Komenda, Ghana	49066	PGA14270-3		plot	1		3	10	0	0	0				0	0	0	0	0
2016	2016ASPGH_PT52-KOMENDA		17	Komenda, Ghana	49197	PGA14005-18		plot	1		4	10	8	8	3	6	4	5	2	0	0.3	0	8.6
2016	2016ASPGH_PT52-KOMENDA		17	Komenda, Ghana	47870	Blueblue		plot	1		5	10	0	0	0				0	0	0	0	0
2016	2016ASPGH_PT52-KOMENDA		17	Komenda, Ghana	49238	PGA14235-1		plot	1		6	10	0	0	0				0	0	0	0	0
2016	2016ASPGH_PT52-KOMENDA		17	Komenda, Ghana	49364	PGA14004-8		plot	1		7	10	4	4	4	6	3	5	9	7	1.6	0.4	7.2
2016	2016ASPGH_PT52-KOMENDA		17	Komenda, Ghana	49417	PGA14128-1		plot	1		8	10	1	1	1	6	2	4	3	0	1.1	0	1.8
2016	2016ASPGH_PT52-KOMENDA		17	Komenda, Ghana	49142	PGA14016-2		plot	1		9	10	3	3	3	6	3	4	6	4	1.2	0.8	5
2016	2016ASPGH_PT52-KOMENDA		17	Komenda, Ghana	48735	PGA14267-3		plot	1		10	10	10	10	10	6	4	5	16	13	2.7	0.6	3.2
2016	2016ASPGH_PT52-KOMENDA		17	Komenda, Ghana	49329	PGA14011-13		plot	1		11	10	10	10	10	7	4	4	12	20	2.3	1	6.4
2016	2016ASPGH_PT52-KOMENDA		17	Komenda, Ghana	48838	PGA14010-25		plot	1		12	10	9	7	6	5	4	6	8	9	1.3	0.4	2.4
2016	2016ASPGH_PT52-KOMENDA		17	Komenda, Ghana	67417	King-J		plot	1		13	10	9	8	8	5	5	5	12	7	3.2	0.5	3.8
2016	2016ASPGH_PT52-KOMENDA		17	Komenda, Ghana	49209	PGA14008-13		plot	1		14	10	10	7	7	7	3	4	10	13	3.4	1.2	9.2
2016	2016ASPGH_PT52-KOMENDA		17	Komenda, Ghana	48812	PGA14002-10		plot	1		15	10	0	0	0				0	0	0	0	0
2016	2016ASPGH_PT52-KOMENDA		17	Komenda, Ghana	48846	PGA14229-2		plot	1		16	10	10	10	10	6	5	4	19	20	4.3	1	6.4
2016	2016ASPGH_PT52-KOMENDA		17	Komenda, Ghana	49077	PGC14016-1		plot	1		17	10	10	10	8	7	3	5	10	2	2.2	0.3	6.2
2016	2016ASPGH_PT52-KOMENDA		17	Komenda, Ghana	49358	PGA14008-15		plot	1		18	10	10	10	10	6	2	5	16	28	3.5	1.3	3
2016	2016ASPGH_PT52-KOMENDA		17	Komenda, Ghana	49338	PGA14351-36		plot	1		19	10	10	10	10	7	3	4	26	14	6.3	0.6	6.2
2016	2016ASPGH_PT52-KOMENDA		17	Komenda, Ghana	48799	PGA14443-1		plot	1		20	10	0	0	0				0	0	0	0	0
2016	2016ASPGH_PT52-KOMENDA		17	Komenda, Ghana	40582	Apomuden		plot	1		21	10	10	10	10	7	4	4	28	14	9.3	0.6	5.8
2016	2016ASPGH_PT52-KOMENDA		17	Komenda, Ghana	67418	Tiebele-2		plot	1		22	10	8	7	7	7	3	4	19	11	5.1	0.6	4.2
2016	2016ASPGH_PT52-KOMENDA		17	Komenda, Ghana	48920	PGA14234-1		plot	1		23	10	8	10	9	5	4	5	7	20	1	0.6	1.6
2016	2016ASPGH_PT52-KOMENDA		17	Komenda, Ghana	40450	Ogyefo		plot	1		24	10	8	8	2	8	3	3	2	0	0.2	0	16.4
2016	2016ASPGH_PT52-KOMENDA		17	Komenda, Ghana	49169	PGA14049-2		plot	1		25	10	3	2	2	3	5	7	4	0	0.6	0	1
2016	2016ASPGH_PT52-KOMENDA		17	Komenda, Ghana	49093	PGA14009-27		plot	1		26	10	9	9	7	7	3	3	5	12	1.3	0.4	5.8
2016	2016ASPGH_PT52-KOMENDA		17	Komenda, Ghana	67419	MothersDelight		plot	1		27	10	3	3	3	6	2	3	13	2	5.7	0.2	3
2016	2016ASPGH_PT52-KOMENDA		17	Komenda, Ghana	48715	PGA14012-8		plot	1		28	10	10	9	5	6	3	3	3	4	0.7	0.2	6.2
2016	2016ASPGH_PT52-KOMENDA		17	Komenda, Ghana	49342	PGA14340-3		plot	1		29	10	10	10	10	7	4	3	18	19	2.6	0.7	8
2016	2016ASPGH_PT52-KOMENDA		17	Komenda, Ghana	155670	BF59xCIP4		plot	1		30	10	7	5	5	6	3	3	10	14	2	0.6	3.8
2016	2016ASPGH_PT52-KOMENDA		17	Komenda, Ghana	49070	PGA14171-1		plot	1		31	10	10	9	8	7	5	4	14	35	3.8	2	15.8
2016	2016ASPGH_PT52-KOMENDA		17	Komenda, Ghana	49345	PGA14367-5		plot	1		32	10	9	5	5	3	6	7	5	3	0.6	0.3	1.6
2016	2016ASPGH_PT52-KOMENDA		17	Komenda, Ghana	48790	PGA14011-11		plot	1		33	10	8	7	7	7	2	3	9	12	3.4	1	10
2016	2016ASPGH_PT52-KOMENDA		17	Komenda, Ghana	49053	PGA14002-1		plot	1		34	10	3	3	1	3	6	8	3	3	0.5	0.4	19.8
2016	2016ASPGH_PT52-KOMENDA		17	Komenda, Ghana	48759	PGA14198-2		plot	1		35	10	6	0	0	8	6	3	22	14	8.7	1.4	5.4
2016	2016ASPGH_PT52-KOMENDA		17	Komenda, Ghana	49041	PGA14017-6		plot	1		36	10	10	10	10	6	2	3	3	0	0	0.3	1
2016	2016ASPGH_PT52-KOMENDA		17	Komenda, Ghana	49276	PGA14008-22		plot	1		37	10	10	10	10	3	3	7	0	0	0	0	0
2016	2016ASPGH_PT52-KOMENDA		17	Komenda, Ghana	49248	PGA14370-10		plot	1		38	10	1	1	1				3	0	8.2	0	0.6
2016	2016ASPGH_PT52-KOMENDA		17	Komenda, Ghana	48739	PGA14049-1		plot	1		39	10	0	0	0				0	0	0	0	0
2016	2016ASPGH_PT52-KOMENDA		17	Komenda, Ghana	125118	BF92xTib2		plot	1		40	10	10	10	10	6	4	4	11	14	1.7	0.6	7.4
2016	2016ASPGH_PT52-KOMENDA		17	Komenda, Ghana	49396	PGA14231-1		plot	1		41	10	5	1	1	5	6	6	1	0	0.6	0	1.8
2016	2016ASPGH_PT52-KOMENDA		17	Komenda, Ghana	48675	PGA14105-3		plot	1		42	10	0	0	0				0	0	0	0	0
2016	2016ASPGH_PT52-KOMENDA		17	Komenda, Ghana	49139	PGA14013-11		plot	1		43	10	0	0	0				0	0	0	0	0
2016	2016ASPGH_PT52-KOMENDA		17	Komenda, Ghana	48743	PGA14338-1		plot	1		44	10	5	5	4	6	4	4	7	3	2.3	0.2	3.1
2016	2016ASPGH_PT52-KOMENDA		17	Komenda, Ghana	41591	Bohye		plot	1		45	10	6	8	7	6	3	4	12	13	1.5	0.5	6.2
2016	2016ASPGH_PT52-KOMENDA		17	Komenda, Ghana	49299	PGA14010-13		plot	1		46	10	0	0	0				0	0	0	0	0
2016	2016ASPGH_PT52-KOMENDA		17	Komenda, Ghana	49282	PGA14370-4		plot	1		47	10	2	1	1	3	3	8	0	2	0	0.1	1
2016	2016ASPGH_PT52-KOMENDA		17	Komenda, Ghana	48860	PGA14009-6		plot	1		48	10	3	1	1	4	6	7	2	0	0.3	0	1.2
2016	2016ASPGH_PT52-KOMENDA		17	Komenda, Ghana	40652	Sauti		plot	1		49	10	5	5	4	8	3	3	11	6	2.4	0.3	17.8
2016	2016ASPGH_PT52-KOMENDA		17	Komenda, Ghana	49185	PGA14005-12		plot	1		50	10	0	0	0				0	0	0	0	0
2016	2016ASPGH_PT52-KOMENDA		17	Komenda, Ghana	49365	PGA14345-3		plot	1		51	10	0	0	0				0	0	0	0	0
2016	2016ASPGH_PT52-KOMENDA		17	Komenda, Ghana	49242	PGA14011-10		plot	1		52	10	10	9	7	8	3	3	5	10	0.4	0.3	25.4
2016	2016ASPGH_PT52-KOMENDA		17	Komenda, Ghana	48920	PGA14234-1		plot	2		53	10	8	9	8	5	4	4	7	4	0.9	0.2	3.8
2016	2016ASPGH_PT52-KOMENDA		17	Komenda, Ghana	49242	PGA14011-10		plot	2		54	10	10	9	7	7	5	3	7	12	0.5	0.4	23.8
2016	2016ASPGH_PT52-KOMENDA		17	Komenda, Ghana	48759	PGA14198-2		plot	2		55	10	0	0	0	3		7	0	0	0	0	0
2016	2016ASPGH_PT52-KOMENDA		17	Komenda, Ghana	67419	MothersDelight		plot	2		56	10	2	2	2	6	2	4	8	3	1.9	0.2	6.4
2016	2016ASPGH_PT52-KOMENDA		17	Komenda, Ghana	49041	PGA14017-6		plot	2		57	10	10	10	10	8	3	3	10	6	1	0.2	27.6
2016	2016ASPGH_PT52-KOMENDA		17	Komenda, Ghana	49209	PGA14008-13		plot	2		58	10	2	3	2	7	3	4	4	0	0.6	0	6
2016	2016ASPGH_PT52-KOMENDA		17	Komenda, Ghana	49070	PGA14171-1		plot	2		59	10	8	7	2	7	4	4	0	7	0	0.4	12.4
2016	2016ASPGH_PT52-KOMENDA		17	Komenda, Ghana	47870	Blueblue		plot	2		60	10	1	0	0		2		0	0	0	0	0
2016	2016ASPGH_PT52-KOMENDA		17	Komenda, Ghana	49276	PGA14008-22		plot	2		61	10	10	10	10	6	4	5	20	5	4.6	0.2	7.4
2016	2016ASPGH_PT52-KOMENDA		17	Komenda, Ghana	49358	PGA14008-15		plot	2		62	10	8	7	7	7	4	3	12	5	2.5	0.2	14.4
2016	2016ASPGH_PT52-KOMENDA		17	Komenda, Ghana	48790	PGA14011-11		plot	2		63	10	10	8	7	7	4	3	4	7	0.9	0.4	5.8
2016	2016ASPGH_PT52-KOMENDA		17	Komenda, Ghana	49093	PGA14009-27		plot	2		64	10	2	0	0	6	4	4	0	0	0	0	7.6
2016	2016ASPGH_PT52-KOMENDA		17	Komenda, Ghana	49238	PGA14235-1		plot	2		65	10	0	0	0				0	0	0	0	0
2016	2016ASPGH_PT52-KOMENDA		17	Komenda, Ghana	49066	PGA14270-3		plot	2		66	10	0	0	0				0	0	0	0	0
2016	2016ASPGH_PT52-KOMENDA		17	Komenda, Ghana	49299	PGA14010-13		plot	2		67	10	0	0	0				0	0	0	0	0
2016	2016ASPGH_PT52-KOMENDA		17	Komenda, Ghana	48715	PGA14012-8		plot	2		68	10	7	6	0		5		0	0	0	0	4.2
2016	2016ASPGH_PT52-KOMENDA		17	Komenda, Ghana	48812	PGA14002-10		plot	2		69	10	0	0	0				0	0	0	0	0
2016	2016ASPGH_PT52-KOMENDA		17	Komenda, Ghana	49139	PGA14013-11		plot	2		70	10	2	3	0	3	6	7	0	0	0	0	1.8
2016	2016ASPGH_PT52-KOMENDA		17	Komenda, Ghana	41591	Bohye		plot	2		71	10	3	4	1	6	4	5	0	0	0	0	3.8
2016	2016ASPGH_PT52-KOMENDA		17	Komenda, Ghana	67418	Tiebele-2		plot	2		72	10	4	3	3	6	5	4	6	4	1.7	0.4	3.4
2016	2016ASPGH_PT52-KOMENDA		17	Komenda, Ghana	48735	PGA14267-3		plot	2		73	10	10	10	10	7	5	3	13	12	3	0.6	8.4
2016	2016ASPGH_PT52-KOMENDA		17	Komenda, Ghana	41592	Ligri		plot	2		74	10	3	3	2	4	5	7	1	0	0.1	0	2.2
2016	2016ASPGH_PT52-KOMENDA		17	Komenda, Ghana	67417	King-J		plot	2		75	10	4	4	4	6	5	5	4	3	0.8	0.3	12.2
2016	2016ASPGH_PT52-KOMENDA		17	Komenda, Ghana	48675	PGA14105-3		plot	2		76	10	0	0	0				0	0	0	0	0
2016	2016ASPGH_PT52-KOMENDA		17	Komenda, Ghana	49248	PGA14370-10		plot	2		77	10	1	0	0	3	6	7	0	0	0	0	0.1
2016	2016ASPGH_PT52-KOMENDA		17	Komenda, Ghana	155670	BF59xCIP4		plot	2		78	10	8	7	7	7	3	3	22	12	3.8	0.5	10.2
2016	2016ASPGH_PT52-KOMENDA		17	Komenda, Ghana	49197	PGA14005-18		plot	2		79	10	6	7	6	7	2	3	7	3	2	0.2	15
2016	2016ASPGH_PT52-KOMENDA		17	Komenda, Ghana	48799	PGA14443-1		plot	2		80	10	0	0	0				0	0	0	0	0
2016	2016ASPGH_PT52-KOMENDA		17	Komenda, Ghana	49364	PGA14004-8		plot	2		81	10	2	3	3	5	3	6	3	3	0.4	0.2	7.4
2016	2016ASPGH_PT52-KOMENDA		17	Komenda, Ghana	125118	BF92xTib2		plot	2		82	10	9	7	0	6	4	5	0	0	0	0	11.8
2016	2016ASPGH_PT52-KOMENDA		17	Komenda, Ghana	48838	PGA14010-25		plot	2		83	10	10	7	7	7	3	3	11	9	3	0.5	14
2016	2016ASPGH_PT52-KOMENDA		17	Komenda, Ghana	48829	PGA14340-2		plot	2		84	10	10	9	8	8	3	3	7	7	0.6	0.3	29.2
2016	2016ASPGH_PT52-KOMENDA		17	Komenda, Ghana	48739	PGA14049-1		plot	2		85	10	0	0	0				0	0	0	0	0
2016	2016ASPGH_PT52-KOMENDA		17	Komenda, Ghana	40450	Ogyefo		plot	2		86	10	6	6	0	7	3	3	0	0	0	0	19
2016	2016ASPGH_PT52-KOMENDA		17	Komenda, Ghana	49329	PGA14011-13		plot	2		87	10	10	10	10	8	3	3	42	28	12.6	1.7	29.4
2016	2016ASPGH_PT52-KOMENDA		17	Komenda, Ghana	49396	PGA14231-1		plot	2		88	10	3	1	0	4	5	6	0	0	0	0	0
2016	2016ASPGH_PT52-KOMENDA		17	Komenda, Ghana	49169	PGA14049-2		plot	2		89	10	4	4	4	5	5	5	8	0	2.4	0	7.4
2016	2016ASPGH_PT52-KOMENDA		17	Komenda, Ghana	49342	PGA14340-3		plot	2		90	10	10	10	8	9	3	2	15	11	3	0.5	34.4
2016	2016ASPGH_PT52-KOMENDA		17	Komenda, Ghana	48846	PGA14229-2		plot	2		91	10	7	8	8	5	5	4	17	4	3.6	0.2	10.4
2016	2016ASPGH_PT52-KOMENDA		17	Komenda, Ghana	48860	PGA14009-6		plot	2		92	10	0	0	0				0	0	0	0	0
2016	2016ASPGH_PT52-KOMENDA		17	Komenda, Ghana	49338	PGA14351-36		plot	2		93	10	10	10	10	7		3	24	8	5.5	0.4	17.2
2016	2016ASPGH_PT52-KOMENDA		17	Komenda, Ghana	49345	PGA14367-5		plot	2		94	10	6	4	3	4	6	7	3	0	0.3	0	0
2016	2016ASPGH_PT52-KOMENDA		17	Komenda, Ghana	40582	Apomuden		plot	2		95	10	10	10	10	7	3	3	0	0	0	0	2.8
2016	2016ASPGH_PT52-KOMENDA		17	Komenda, Ghana	49142	PGA14016-2		plot	2		96	10	1	0	0	6	2	4	23	12	5.7	0.7	8.4
2016	2016ASPGH_PT52-KOMENDA		17	Komenda, Ghana	49365	PGA14345-3		plot	2		97	10	0	0	0				0	0	0	0	4
2016	2016ASPGH_PT52-KOMENDA		17	Komenda, Ghana	49053	PGA14002-1		plot	2		98	10	3	1	1	5	5	5	0	0	0	0	0
2016	2016ASPGH_PT52-KOMENDA		17	Komenda, Ghana	49185	PGA14005-12		plot	2		99	10	0	0	0				0	0	1	0.1	4.4
2016	2016ASPGH_PT52-KOMENDA		17	Komenda, Ghana	49077	PGC14016-1		plot	2		100	10	10	10	0	6	3	4	0	0	0	0	13.2
2016	2016ASPGH_PT52-KOMENDA		17	Komenda, Ghana	49282	PGA14370-4		plot	2		101	10	0	0	0				0	0	0	0	0
2016	2016ASPGH_PT52-KOMENDA		17	Komenda, Ghana	48743	PGA14338-1		plot	2		102	10	7	7	6	6	4	4	4	4	0.6	0.2	5.8
2016	2016ASPGH_PT52-KOMENDA		17	Komenda, Ghana	40652	Sauti		plot	2		103	10	4	3	3	6	3	3	2	1	0.3	0.1	7
2016	2016ASPGH_PT52-KOMENDA		17	Komenda, Ghana	49417	PGA14128-1		plot	2		104	10	1	0	0	5	3	5	2	0	0.4	0	2.2
2016	2016ASPGH_PT52-OHAWU		39	Ohawu, Ghana	49242	PGA14011-10		plot	1		1	10	9	8	6	6	3	4	4	5	0.5	0.2	4.6
2016	2016ASPGH_PT52-OHAWU		39	Ohawu, Ghana	49338	PGA14351-36		plot	1		2	10	10	10	9	6	4	4	11	9	2.1	0.3	6
2016	2016ASPGH_PT52-OHAWU		39	Ohawu, Ghana	41592	Ligri		plot	1		3	10	10	6	5	5	5	5	5	4	0.4	0.2	0.8
2016	2016ASPGH_PT52-OHAWU		39	Ohawu, Ghana	67418	Tiebele-2		plot	1		4	10	0	0	0				0	0	0	0	0
2016	2016ASPGH_PT52-OHAWU		39	Ohawu, Ghana	48675	PGA14105-3		plot	1		5	10	8	4	1	4	7	6	0	1	0	0.1	0.2
2016	2016ASPGH_PT52-OHAWU		39	Ohawu, Ghana	49342	PGA14340-3		plot	1		6	10	10	11	8	6	4	5	9	7	1.4	0.2	4.8
2016	2016ASPGH_PT52-OHAWU		39	Ohawu, Ghana	49299	PGA14010-13		plot	1		7	10	9	4	4	5	6	5	0	8	0	0.4	0.1
2016	2016ASPGH_PT52-OHAWU		39	Ohawu, Ghana	49238	PGA14235-1		plot	1		8	10	3	3	2	4	7	5	0	2	0	0.1	0.1
2016	2016ASPGH_PT52-OHAWU		39	Ohawu, Ghana	49139	PGA14013-11		plot	1		9	10	1	1	0	4	6	6	0	0	0	0	0.1
2016	2016ASPGH_PT52-OHAWU		39	Ohawu, Ghana	48715	PGA14012-8		plot	1		10	10	10	7	3	5	5	4	3	1	0.2	0.1	1.8
2016	2016ASPGH_PT52-OHAWU		39	Ohawu, Ghana	41591	Bohye		plot	1		11	10	10	9	3	6	5	4	0	4	0	0.1	1.8
2016	2016ASPGH_PT52-OHAWU		39	Ohawu, Ghana	48790	PGA14011-11		plot	1		12	10	10	8	8	6	3	3	10	5	1.6	0.3	1.8
2016	2016ASPGH_PT52-OHAWU		39	Ohawu, Ghana	49329	PGA14011-13		plot	1		13	10	9	9	8	7	3	3	10	9	3	0.4	4.2
2016	2016ASPGH_PT52-OHAWU		39	Ohawu, Ghana	49417	PGA14128-1		plot	1		14	10	2	1	0	4	7	6	0	0	0	0	0.1
2016	2016ASPGH_PT52-OHAWU		39	Ohawu, Ghana	48838	PGA14010-25		plot	1		15	10	10	7	6	6	3	4	2	5	0.6	0.2	4.4
2016	2016ASPGH_PT52-OHAWU		39	Ohawu, Ghana	48759	PGA14198-2		plot	1		16	10	10	3	0	4	6	6	0	0	0	0	0.4
2016	2016ASPGH_PT52-OHAWU		39	Ohawu, Ghana	49209	PGA14008-13		plot	1		17	10	8	4	4	6	5	5	4	0	1.4	0	0.4
2016	2016ASPGH_PT52-OHAWU		39	Ohawu, Ghana	49041	PGA14017-6		plot	1		18	10	10	8	7	7	3	3	7	8	0.8	0.3	6.8
2016	2016ASPGH_PT52-OHAWU		39	Ohawu, Ghana	49365	PGA14345-3		plot	1		19	10	2	2	1	5	3	4	0	3	0	0.1	0.1
2016	2016ASPGH_PT52-OHAWU		39	Ohawu, Ghana	48846	PGA14229-2		plot	1		20	10	3	4	2	4	4	5	2	2	0.2	0.1	0.4
2016	2016ASPGH_PT52-OHAWU		39	Ohawu, Ghana	40582	Apomuden		plot	1		21	10	3	3	3	6	3	3	6	5	1.6	0.2	0.8
2016	2016ASPGH_PT52-OHAWU		39	Ohawu, Ghana	49169	PGA14049-2		plot	1		22	10	7	4	3	4	4	6	2	5	0.8	0.2	0.6
2016	2016ASPGH_PT52-OHAWU		39	Ohawu, Ghana	49396	PGA14231-1		plot	1		23	10	6	2	0	4	7	5	0	0	0	0	0.1
2016	2016ASPGH_PT52-OHAWU		39	Ohawu, Ghana	49066	PGA14270-3		plot	1		24	10	4	2	0	4	7	4	0	0	0	0	0.1
2016	2016ASPGH_PT52-OHAWU		39	Ohawu, Ghana	49070	PGA14171-1		plot	1		25	10	10	6	5	5	4	5	11	6	1.2	0.2	9.2
2016	2016ASPGH_PT52-OHAWU		39	Ohawu, Ghana	67419	MothersDelight		plot	1		26	10	2	1	1	8	6	3	0	1	0	0.1	0.1
2016	2016ASPGH_PT52-OHAWU		39	Ohawu, Ghana	47870	Blueblue		plot	1		27	10	10	4	2	7	4	4	2	0	0.2	0	1.4
2016	2016ASPGH_PT52-OHAWU		39	Ohawu, Ghana	49282	PGA14370-4		plot	1		28	10	0	0	0				0	0	0	0	2.4
2016	2016ASPGH_PT52-OHAWU		39	Ohawu, Ghana	49364	PGA14004-8		plot	1		29	10	7	9	6	7	4	4	5	3	0.5	0.2	2.2
2016	2016ASPGH_PT52-OHAWU		39	Ohawu, Ghana	155670	BF59xCIP4		plot	1		30	10	6	4	3	5	4	4	6	1	1	0.1	2.8
2016	2016ASPGH_PT52-OHAWU		39	Ohawu, Ghana	40652	Sauti		plot	1		31	10	9	6	4	5	3	4	3	0	0.3	0	3.8
2016	2016ASPGH_PT52-OHAWU		39	Ohawu, Ghana	48735	PGA14267-3		plot	1		32	10	10	8	6	7	4	4	7	0	1.2	0	3.4
2016	2016ASPGH_PT52-OHAWU		39	Ohawu, Ghana	49053	PGA14002-1		plot	1		33	10	0	0	0	3		6	0	0	0	0	0.1
2016	2016ASPGH_PT52-OHAWU		39	Ohawu, Ghana	49142	PGA14016-2		plot	1		34	10	1	1	1	5	3	4	2	0	0.1	0	1.2
2016	2016ASPGH_PT52-OHAWU		39	Ohawu, Ghana	67417	King-J		plot	1		35	10	3	3	3	5	4	5	2	3	0.2	0.2	3.5
2016	2016ASPGH_PT52-OHAWU		39	Ohawu, Ghana	49185	PGA14005-12		plot	1		36	10	0	0	0				0	0	0	0	0
2016	2016ASPGH_PT52-OHAWU		39	Ohawu, Ghana	48812	PGA14002-10		plot	1		37	10	0	0	0				0	0	0	0	0
2016	2016ASPGH_PT52-OHAWU		39	Ohawu, Ghana	48739	PGA14049-1		plot	1		38	10	6	5	5	5	3	5	5	6	0.7	0.2	1.2
2016	2016ASPGH_PT52-OHAWU		39	Ohawu, Ghana	40450	Ogyefo		plot	1		39	10	10	5	0	7	4	4	0	0	0	0	1
2016	2016ASPGH_PT52-OHAWU		39	Ohawu, Ghana	49093	PGA14009-27		plot	1		40	10	5	2	1	6	5	4	0	1	0	0.1	1.2
2016	2016ASPGH_PT52-OHAWU		39	Ohawu, Ghana	49358	PGA14008-15		plot	1		41	10	5	2	2	5	6	4	1	1	0.1	0.1	0.1
2016	2016ASPGH_PT52-OHAWU		39	Ohawu, Ghana	125118	BF92xTib2		plot	1		42	10	3	3	0	5	5	4	0	0	0	0	0.4
2016	2016ASPGH_PT52-OHAWU		39	Ohawu, Ghana	48920	PGA14234-1		plot	1		43	10	4	3	2	4	5	6	0	2	0	0.2	0.1
2016	2016ASPGH_PT52-OHAWU		39	Ohawu, Ghana	48829	PGA14340-2		plot	1		44	10	9	5	2	6	4	3	0	2	0	0.2	4.8
2016	2016ASPGH_PT52-OHAWU		39	Ohawu, Ghana	49197	PGA14005-18		plot	1		45	10	5	4	4	5	6	4	0	0	0	0	0.1
2016	2016ASPGH_PT52-OHAWU		39	Ohawu, Ghana	48743	PGA14338-1		plot	1		46	10	10	4	2	5	5	5	2	0	0.2	0	0.1
2016	2016ASPGH_PT52-OHAWU		39	Ohawu, Ghana	49345	PGA14367-5		plot	1		47	10	1	0	0	3	7	7	0	0	0	0	0
2016	2016ASPGH_PT52-OHAWU		39	Ohawu, Ghana	48860	PGA14009-6		plot	1		48	10	1	0	0	4	3	4	0	0	0	0	0
2016	2016ASPGH_PT52-OHAWU		39	Ohawu, Ghana	49276	PGA14008-22		plot	1		49	10	10	8	5	6	4	4	4	0	0.5	0	0.2
2016	2016ASPGH_PT52-OHAWU		39	Ohawu, Ghana	49077	PGC14016-1		plot	1		50	10	10	6	0	5	5	4	0	0	0	0	0.8
2016	2016ASPGH_PT52-OHAWU		39	Ohawu, Ghana	48799	PGA14443-1		plot	1		51	10	0	0	0				0	0	0	0	0
2016	2016ASPGH_PT52-OHAWU		39	Ohawu, Ghana	49248	PGA14370-10		plot	1		52	10	0	0	0				0	0	0	0	0
2016	2016ASPGH_PT52-OHAWU		39	Ohawu, Ghana	48920	PGA14234-1		plot	2		53	10	0	0	0	3		5	0	0	0	0	0
2016	2016ASPGH_PT52-OHAWU		39	Ohawu, Ghana	49329	PGA14011-13		plot	2		54	10	5	5	4	6	4	4	5	0	0.9	0	1.2
2016	2016ASPGH_PT52-OHAWU		39	Ohawu, Ghana	48735	PGA14267-3		plot	2		55	10	10	9	9	6	4	4	10	2	2.6	0.1	7
2016	2016ASPGH_PT52-OHAWU		39	Ohawu, Ghana	49169	PGA14049-2		plot	2		56	10	5	1	1	3	6	5	0	3	0	0.1	0.1
2016	2016ASPGH_PT52-OHAWU		39	Ohawu, Ghana	48759	PGA14198-2		plot	2		57	10	0	0	0				0	0	0	0	0
2016	2016ASPGH_PT52-OHAWU		39	Ohawu, Ghana	48675	PGA14105-3		plot	2		58	10	4	0	0		6		0	0	0	0	0
2016	2016ASPGH_PT52-OHAWU		39	Ohawu, Ghana	47870	Blueblue		plot	2		59	10	5	1	0	4	6	5	0	0	0	0	0.2
2016	2016ASPGH_PT52-OHAWU		39	Ohawu, Ghana	49276	PGA14008-22		plot	2		60	10	10	9	7	5	4	5	7	3	0.9	0.1	0.1
2016	2016ASPGH_PT52-OHAWU		39	Ohawu, Ghana	48846	PGA14229-2		plot	2		61	10	5	4	4	4	4	5	2	0	0.2	0	0.2
2016	2016ASPGH_PT52-OHAWU		39	Ohawu, Ghana	49338	PGA14351-36		plot	2		62	10	10	9	9	6	3	4	8	5	1.2	0.3	3.4
2016	2016ASPGH_PT52-OHAWU		39	Ohawu, Ghana	49248	PGA14370-10		plot	2		63	10	3	0	0	3	7	6	0	0	0	0	0
2016	2016ASPGH_PT52-OHAWU		39	Ohawu, Ghana	49364	PGA14004-8		plot	2		64	10	5	4	3	5	4	4	3	4	0.3	0.2	2.8
2016	2016ASPGH_PT52-OHAWU		39	Ohawu, Ghana	48860	PGA14009-6		plot	2		65	10	0	0	0				0	0	0	0	0
2016	2016ASPGH_PT52-OHAWU		39	Ohawu, Ghana	125118	BF92xTib2		plot	2		66	10	1	1	0	5	5	4	0	0	0	0	0.1
2016	2016ASPGH_PT52-OHAWU		39	Ohawu, Ghana	40582	Apomuden		plot	2		67	10	0	1	1				0	1	0	0.1	0.1
2016	2016ASPGH_PT52-OHAWU		39	Ohawu, Ghana	48790	PGA14011-11		plot	2		68	10	3	1	1	3	5	6	1	0	0.1	0	0.1
2016	2016ASPGH_PT52-OHAWU		39	Ohawu, Ghana	49185	PGA14005-12		plot	2		69	10	0	1	1				0	0	0	0	0.1
2016	2016ASPGH_PT52-OHAWU		39	Ohawu, Ghana	49066	PGA14270-3		plot	2		70	10	0	0	0				0	0	0	0	0
2016	2016ASPGH_PT52-OHAWU		39	Ohawu, Ghana	49053	PGA14002-1		plot	2		71	10	0	0	0				0	0	0	0	0
2016	2016ASPGH_PT52-OHAWU		39	Ohawu, Ghana	49139	PGA14013-11		plot	2		72	10	0	2	0	4		6	0	0	0	0	0
2016	2016ASPGH_PT52-OHAWU		39	Ohawu, Ghana	48812	PGA14002-10		plot	2		73	10	0	0	0				0	0	0	0	0
2016	2016ASPGH_PT52-OHAWU		39	Ohawu, Ghana	41591	Bohye		plot	2		74	10	9	4	1	4	5	5	0	3	0	0.1	0.6
2016	2016ASPGH_PT52-OHAWU		39	Ohawu, Ghana	40450	Ogyefo		plot	2		75	10	9	2	0	6	4	4	0	0	0	0	1.2
2016	2016ASPGH_PT52-OHAWU		39	Ohawu, Ghana	67417	King-J		plot	2		76	10	1	1	1	5	4	4	1	0	0.1	0	0.2
2016	2016ASPGH_PT52-OHAWU		39	Ohawu, Ghana	49041	PGA14017-6		plot	2		77	10	9	8	3	7	3	3	0	4	0	0.2	4.6
2016	2016ASPGH_PT52-OHAWU		39	Ohawu, Ghana	49417	PGA14128-1		plot	2		78	10	5	2	2	6	5	3	2	0	1	0	1.6
2016	2016ASPGH_PT52-OHAWU		39	Ohawu, Ghana	67418	Tiebele-2		plot	2		79	10	0	0	0	8	5	3	0	0	0	0	0
2016	2016ASPGH_PT52-OHAWU		39	Ohawu, Ghana	49070	PGA14171-1		plot	2		80	10	8	3	2	5	7	5	10	1	2.5	0.1	11.2
2016	2016ASPGH_PT52-OHAWU		39	Ohawu, Ghana	49209	PGA14008-13		plot	2		81	10	7	0	0	4	3	5	0	0	0	0	0
2016	2016ASPGH_PT52-OHAWU		39	Ohawu, Ghana	49342	PGA14340-3		plot	2		82	10	10	8	4	6	3	4	6	5	0.6	0.2	4.6
2016	2016ASPGH_PT52-OHAWU		39	Ohawu, Ghana	49358	PGA14008-15		plot	2		83	10	5	6	6	6	7	4	4	0	0.2	0	0.8
2016	2016ASPGH_PT52-OHAWU		39	Ohawu, Ghana	48799	PGA14443-1		plot	2		84	10	5	0	0				0	0	0	0	0
2016	2016ASPGH_PT52-OHAWU		39	Ohawu, Ghana	49345	PGA14367-5		plot	2		85	10	8	2	2	3	6	6	1	1	0.1	0.1	0.1
2016	2016ASPGH_PT52-OHAWU		39	Ohawu, Ghana	49365	PGA14345-3		plot	2		86	10	0	0	0				0	0	0	0	0
2016	2016ASPGH_PT52-OHAWU		39	Ohawu, Ghana	49238	PGA14235-1		plot	2		87	10	0	0	0				0	0	0	0	0
2016	2016ASPGH_PT52-OHAWU		39	Ohawu, Ghana	48715	PGA14012-8		plot	2		88	10	9	8	2	6	4	3	2	0	0.2	0	2.2
2016	2016ASPGH_PT52-OHAWU		39	Ohawu, Ghana	48829	PGA14340-2		plot	2		89	10	8	9	9	7	3	3	6	4	0.7	0.2	8
2016	2016ASPGH_PT52-OHAWU		39	Ohawu, Ghana	48743	PGA14338-1		plot	2		90	10	7	5	4	6	5	4	4	1	0.4	0.1	0.4
2016	2016ASPGH_PT52-OHAWU		39	Ohawu, Ghana	41592	Ligri		plot	2		91	10	5	3	2	6	5	5	2	0	0.3	0	0.1
2016	2016ASPGH_PT52-OHAWU		39	Ohawu, Ghana	67419	MothersDelight		plot	2		92	10	2	5	3	6	3	3	2	1	1.3	0.1	1.8
2016	2016ASPGH_PT52-OHAWU		39	Ohawu, Ghana	49197	PGA14005-18		plot	2		93	10	8	8	3	6	3	4	3	2	0.7	0.1	3.6
2016	2016ASPGH_PT52-OHAWU		39	Ohawu, Ghana	155670	BF59xCIP4		plot	2		94	10	7	9	6	6	4	3	4	1	0.7	0.1	3
2016	2016ASPGH_PT52-OHAWU		39	Ohawu, Ghana	49142	PGA14016-2		plot	2		95	10	2	0	0		6		0	0	0	0	0
2016	2016ASPGH_PT52-OHAWU		39	Ohawu, Ghana	49093	PGA14009-27		plot	2		96	10	5	2	1	5	4	4	0	0	0	0	1.2
2016	2016ASPGH_PT52-OHAWU		39	Ohawu, Ghana	48838	PGA14010-25		plot	2		97	10	9	7	2	6	4	5	1	1	0.1	0.1	3.6
2016	2016ASPGH_PT52-OHAWU		39	Ohawu, Ghana	49299	PGA14010-13		plot	2		98	10	2	2	1	5	3	3	2	0	0.3	0	3.4
2016	2016ASPGH_PT52-OHAWU		39	Ohawu, Ghana	49242	PGA14011-10		plot	2		99	10	9	8	4	6	3	4	0	6	0	0.2	3.1
2016	2016ASPGH_PT52-OHAWU		39	Ohawu, Ghana	49077	PGC14016-1		plot	2		100	10	7	7	1	5	4	5	0	0	2	0.1	3.4
2016	2016ASPGH_PT52-OHAWU		39	Ohawu, Ghana	49282	PGA14370-4		plot	2		101	10	0	0	0				0	0	0	0	0
2016	2016ASPGH_PT52-OHAWU		39	Ohawu, Ghana	48739	PGA14049-1		plot	2		102	10	4	2	2	5	4	3	3	0	0.6	0	0.1
2016	2016ASPGH_PT52-OHAWU		39	Ohawu, Ghana	40652	Sauti		plot	2		103	10	2	1	0	5	3	4	0	0	0	0	0.6
2016	2016ASPGH_PT52-OHAWU		39	Ohawu, Ghana	49396	PGA14231-1		plot	2		104	10	7	3	1	4	5	5	0	0	0	0	0.8
2017	2017ASPGH_PT26-BAWKU		50	Bawku	49276	PGA14008-22		plot	1	1	1	10	10	6	6	8	1	1	17	13	3.1	0.8	1.2	4	8
2017	2017ASPGH_PT26-BAWKU		50	Bawku	76566	PGN16066-20		plot	1	1	2	10	10	4	4	8	1	1	7	11	1.7	0.5	2.4	9	5
2017	2017ASPGH_PT26-BAWKU		50	Bawku	49338	PGA14351-36		plot	1	1	3	10	10	9	8	8	1	1	12	12	2.4	0.6	2.4	3
2017	2017ASPGH_PT26-BAWKU		50	Bawku	40582	Apomuden		plot	1	1	4	10	2	3	3	7	1	1	5	4	1.2	0.3	0.7	7	6
2017	2017ASPGH_PT26-BAWKU		50	Bawku	67418	Tiebele-2		plot	1	1	5	10	10	4	4	6	4	5	3	7	0.4	0.3	0.7
2017	2017ASPGH_PT26-BAWKU		50	Bawku	41591	Bohye		plot	1	1	6	10	9	4	2	6	2	1	6	0	0.6	0	0.4	4	5
2017	2017ASPGH_PT26-BAWKU		50	Bawku	76569	PGN16130-4		plot	1	1	7	10	10	5	5	6	1	1	5	10	1.3	0.5	1.1	9	9
2017	2017ASPGH_PT26-BAWKU		50	Bawku	76568	PGN16092-6		plot	1	1	8	10	10	10	10	6	1	3	14	12	3.8	0.5	1.3	3	7
2017	2017ASPGH_PT26-BAWKU		50	Bawku	76561	PGN16024-27		plot	1	1	9	10	10	10	9	7	1	1	8	12	1.5	1.8	1.9		9
2017	2017ASPGH_PT26-BAWKU		50	Bawku	76570	PGN16169-5		plot	1	1	10	10	10	4	4	5	2	4	7	0	1	0	1.9	8	8
2017	2017ASPGH_PT26-BAWKU		50	Bawku	47870	Blueblue		plot	1	1	11	10	10	5	0	6	2	1	0	0	0	0	1.4		3
2017	2017ASPGH_PT26-BAWKU		50	Bawku	49070	PGA14171-1		plot	1	1	12	10	9	7	7	7	4	5	5	16	0.8	0.7	3	2	6
2017	2017ASPGH_PT26-BAWKU		50	Bawku	76562	PGN16024-28		plot	1	1	13	10	10	8	8	9	1	1	14	6	5.7	0.3	4.8	8	8
2017	2017ASPGH_PT26-BAWKU		50	Bawku	49358	PGA14008-15		plot	1	1	14	10	10	10	10	8	1	1	6	10	1	0.6	2.5	4	7
2017	2017ASPGH_PT26-BAWKU		50	Bawku	76559	PGN16002-7		plot	1	1	15	10	10	9	9	7	1	1	15	16	4.7	0.8	2.3	8	7
2017	2017ASPGH_PT26-BAWKU		50	Bawku	76571	PGN16203-18		plot	1	1	16	10	10	10	9	7	1	2	15	16	3.6	0.9	1.5	7	5
2017	2017ASPGH_PT26-BAWKU		50	Bawku	76560	PGN16021-39		plot	1	1	17	10	10	9	9	8	1	1	20	25	6	1.3	1.3	7	8
2017	2017ASPGH_PT26-BAWKU		50	Bawku	76563	PGN16030-29		plot	1	1	18	10	10	10	10	7	2	3	10	23	2	1.2	1.1	4	4
2017	2017ASPGH_PT26-BAWKU		50	Bawku	48846	PGA14229-2		plot	1	1	19	10	10	6	6	7	1	1	7	15	1.7	0.9	1	6	5
2017	2017ASPGH_PT26-BAWKU		50	Bawku	41592	Ligri		plot	1	1	20	10	10	10	10	7	1	1	2	20	2	1.5	1.6	3	4
2017	2017ASPGH_PT26-BAWKU		50	Bawku	49329	PGA14011-13		plot	1	1	21	10	10	8	8	9	1	1	10	20	2	1	1.4	2	7
2017	2017ASPGH_PT26-BAWKU		50	Bawku	48977	PGA14011-24		plot	1	1	22	10	10	7	7	8	1	1	11	24	2.3	1	2.3	4	4
2017	2017ASPGH_PT26-BAWKU		50	Bawku	76565	PGN16050-15		plot	1	1	23	10	10	8	2	6	1	1	5	3	1	0.1	0.5	6	8
2017	2017ASPGH_PT26-BAWKU		50	Bawku	76567	PGN16076-22		plot	1	1	24	10	10	8	8	7	1	1	11	24	1.7	1	0.6
2017	2017ASPGH_PT26-BAWKU		50	Bawku	76564	PGN16030-30		plot	1	1	25	10	10	10	10	6	1	1	13	34	2	1.7	1	5	7
2017	2017ASPGH_PT26-BAWKU		50	Bawku	67419	MothersDelight		plot	2	1	26	10	10	8	8	5	4	5	1	11	1	0.3	0.3
2017	2017ASPGH_PT26-BAWKU		50	Bawku	67418	Tiebele-2		plot	2	1	27	10	10	3	3	3	4	3	0	14	0	0.4	0.2
2017	2017ASPGH_PT26-BAWKU		50	Bawku	49070	PGA14171-1		plot	2	1	28	10	10	10	10	7	3	3	3	22	0.5	0.9	1.4
2017	2017ASPGH_PT26-BAWKU		50	Bawku	41592	Ligri		plot	2	1	29	10	10	8	8	1	1	7	12	26	2.6	1.2	2.3	3	4
2017	2017ASPGH_PT26-BAWKU		50	Bawku	76568	PGN16092-6		plot	2	1	30	10	10	10	10	7	1	1	18	12	4.4	0.9	1.7	3	7
2017	2017ASPGH_PT26-BAWKU		50	Bawku	76560	PGN16021-39		plot	2	1	31	10	10	7	7	6	1	1	10	12	2.3	0.9	1	8	8
2017	2017ASPGH_PT26-BAWKU		50	Bawku	76566	PGN16066-20		plot	2	1	32	10	10	7	7	7	1	1	12	15	2.9	0.7	0.9	7	5
2017	2017ASPGH_PT26-BAWKU		50	Bawku	41591	Bohye		plot	2	1	33	10	10	8	8	6	2	1	1	18	0.2	0.6	0.5
2017	2017ASPGH_PT26-BAWKU		50	Bawku	67419	MothersDelight		plot	2	1	34	10	10	8	8	6	4	6	1	13	0.1	0.5	0.9
2017	2017ASPGH_PT26-BAWKU		50	Bawku	48846	PGA14229-2		plot	2	1	35	10	10	9	9	7	1	1	11	16	1.7	0.6	1	6	5
2017	2017ASPGH_PT26-BAWKU		50	Bawku	76567	PGN16076-22		plot	2	1	36	10	10	9	8	7	1	1	13	19	2.2	0.7	0.9	6	7
2017	2017ASPGH_PT26-BAWKU		50	Bawku	76570	PGN16169-5		plot	2	1	37	10	10	8	8	7	2	1	10	10	1.8	0.5	0.4	8	8
2017	2017ASPGH_PT26-BAWKU		50	Bawku	49338	PGA14351-36		plot	2	1	38	10	10	10	9	8	1	1	8	19	1.5	1.1	2.6	3	8
2017	2017ASPGH_PT26-BAWKU		50	Bawku	47870	Blueblue		plot	2	1	39	10	9	7	3	7	3	1	0	8	0	0.3	1.4
2017	2017ASPGH_PT26-BAWKU		50	Bawku	76563	PGN16030-29		plot	2	1	40	10	10	6	5	7	1	1	4	6	1.1	0.4	0.9	5	4
2017	2017ASPGH_PT26-BAWKU		50	Bawku	76571	PGN16203-18		plot	2	1	41	10	10	10	10	6	1	1	9	22	1.9	1.5	1.3	7	5
2017	2017ASPGH_PT26-BAWKU		50	Bawku	40582	Apomuden		plot	2	1	42	10	6	5	5	7	1	1	2	11	0.7	0.6	0.7
2017	2017ASPGH_PT26-BAWKU		50	Bawku	76565	PGN16050-15		plot	2	1	43	10	10	7	3	7	1	1	3	4	0.6	0.1	0.9
2017	2017ASPGH_PT26-BAWKU		50	Bawku	76559	PGN16002-7		plot	2	1	44	10	10	10	10	7	1	1	13	12	2.9	0.7	2	7	7
2017	2017ASPGH_PT26-BAWKU		50	Bawku	76562	PGN16024-28		plot	2	1	45	10	10	10	10	9	1	1	16	13	4.3	0.8	2.5	8	8
2017	2017ASPGH_PT26-BAWKU		50	Bawku	48977	PGA14011-24		plot	2	1	46	10	10	9	9	8	1	1	12	26	1.2	1.4	2.1	4	4
2017	2017ASPGH_PT26-BAWKU		50	Bawku	49276	PGA14008-22		plot	2	1	47	10	10	9	9	8	1	1	9	15	1.9	0.8	0.7	4	8
2017	2017ASPGH_PT26-BAWKU		50	Bawku	76569	PGN16130-4		plot	2	1	48	10	10	10	10	8	1	1	11	22	2.2	1.1	1.8	9	9
2017	2017ASPGH_PT26-BAWKU		50	Bawku	49329	PGA14011-13		plot	2	1	49	10	10	10	10	9	1	1	13	26	3.3	1.6	2.5	2	7
2017	2017ASPGH_PT26-BAWKU		50	Bawku	76564	PGN16030-30		plot	2	1	50	10	10	10	7	8	1	1	15	30	4.3	1.7	2.3	5	7
2017	2017ASPGH_PT26-BAWKU		50	Bawku	49358	PGA14008-15		plot	2	1	51	10	10	9	9	7	1	1	2	12	0.5	0.8	2
2017	2017ASPGH_PT26-BAWKU		50	Bawku	76561	PGN16024-27		plot	2	1	52	10	10	8	8	7	1	1	8	36	2.3	1.5	3.5	9	9
2017	2017ASPGH_PT26-NYANKPALA		28	Nyankpala, Ghana	76560	PGN16021-39		plot	1	1	1	10	10	10	10	7	1	1	29	14	6.4	0.7	0.92	8	8
2017	2017ASPGH_PT26-NYANKPALA		28	Nyankpala, Ghana	47870	Blueblue		plot	1	1	2	10	9	9	2	8	2	5	2	1	0.34	0.06	0.82
2017	2017ASPGH_PT26-NYANKPALA		28	Nyankpala, Ghana	40582	Apomuden		plot	1	1	3	10	10	10	10	7	2	2	26	5	4.74	0.28	0.96
2017	2017ASPGH_PT26-NYANKPALA		28	Nyankpala, Ghana	48846	PGA14229-2		plot	1	1	4	10	10	6	6	7	1	1	7	7	1.62	0.22	1.66	6	5
2017	2017ASPGH_PT26-NYANKPALA		28	Nyankpala, Ghana	41592	Ligri		plot	1	1	5	10	10	8	8	7	1	1	11	7	4.64	0.38	2.06	3	5
2017	2017ASPGH_PT26-NYANKPALA		28	Nyankpala, Ghana	76563	PGN16030-29		plot	1	1	6	10	10	10	10	6	1	3	9	11	1.6	0.44	0.88	5	4
2017	2017ASPGH_PT26-NYANKPALA		28	Nyankpala, Ghana	76568	PGN16092-6		plot	1	1	7	10	10	10	10	6	1	1	37	9	12.76	0.34	2.36	4	7
2017	2017ASPGH_PT26-NYANKPALA		28	Nyankpala, Ghana	41591	Bohye		plot	1	1	8	10	10	10	10	6	2	2	13	18	1.42	0.62	1.54	5	5
2017	2017ASPGH_PT26-NYANKPALA		28	Nyankpala, Ghana	76562	PGN16024-28		plot	1	1	9	10	10	10	10	7	1	1	20	7	7.44	0.38	2.38	2	8
2017	2017ASPGH_PT26-NYANKPALA		28	Nyankpala, Ghana	67418	Tiebele-2		plot	1	1	10	10	10	9	9	5	1	3	0	16	0	0.62	0.8
2017	2017ASPGH_PT26-NYANKPALA		28	Nyankpala, Ghana	67419	MothersDelight		plot	1	1	11	10	9	8	8	6	3	3	4	4	0.82	0.18	0.9	8	5
2017	2017ASPGH_PT26-NYANKPALA		28	Nyankpala, Ghana	76565	PGN16050-15		plot	1	1	12	10	10	10	9	8	1	2	19	6	3.94	0.46	0.88	6	8
2017	2017ASPGH_PT26-NYANKPALA		28	Nyankpala, Ghana	76561	PGN16024-27		plot	1	1	13	10	10	10	10	9	1	1	31	19	9.1	1.06	3.48	6	9
2017	2017ASPGH_PT26-NYANKPALA		28	Nyankpala, Ghana	76564	PGN16030-30		plot	1	1	14	10	9	8	8	8	1	1	30	20	5.48	0.68	1.08	5	7
2017	2017ASPGH_PT26-NYANKPALA		28	Nyankpala, Ghana	48977	PGA14011-24		plot	1	1	15	10	10	10	10	8	1	1	36	20	9.6	1.12	2.8	4	4
2017	2017ASPGH_PT26-NYANKPALA		28	Nyankpala, Ghana	76567	PGN16076-22		plot	1	1	16	10	10	10	10	7	2	2	21	21	3.28	1.5	0.46	7	7
2017	2017ASPGH_PT26-NYANKPALA		28	Nyankpala, Ghana	76569	PGN16130-4		plot	1	1	17	10	10	9	9	8	1	1	21	9	5.32	0.26	0.3	9	9
2017	2017ASPGH_PT26-NYANKPALA		28	Nyankpala, Ghana	76566	PGN16066-20		plot	1	1	18	10	8	7	6	7	1	1	9	7	3.22	0.58	1.38
2017	2017ASPGH_PT26-NYANKPALA		28	Nyankpala, Ghana	49338	PGA14351-36		plot	1	1	19	10	10	10	10	8	1	2	10	7	3.1	0.46	1.7	3	8
2017	2017ASPGH_PT26-NYANKPALA		28	Nyankpala, Ghana	49070	PGA14171-1		plot	1	1	20	10	10	7	7	7	2	2	6	8	0.9	0.44	0.68	2	6
2017	2017ASPGH_PT26-NYANKPALA		28	Nyankpala, Ghana	76571	PGN16203-18		plot	1	1	21	10	10	10	10	9	1	1	25	15	7.7	0.74	1.44	7	5
2017	2017ASPGH_PT26-NYANKPALA		28	Nyankpala, Ghana	76570	PGN16169-5		plot	1	1	22	10	10	8	8	8	1	2	24	12	1.64	0.54	1.7	8	8
2017	2017ASPGH_PT26-NYANKPALA		28	Nyankpala, Ghana	49276	PGA14008-22		plot	1	1	23	10	10	9	9	7	2	2	17	15	3.22	0.9	0.64	4	8
2017	2017ASPGH_PT26-NYANKPALA		28	Nyankpala, Ghana	49358	PGA14008-15		plot	1	1	24	10	10	8	8	7	1	1	9	5	2.12	0.46	1.12
2017	2017ASPGH_PT26-NYANKPALA		28	Nyankpala, Ghana	76559	PGN16002-7		plot	1	1	25	10	10	8	8	6	1	1	21	9	7.42	0.54	1.88	7	7
2017	2017ASPGH_PT26-NYANKPALA		28	Nyankpala, Ghana	49329	PGA14011-13		plot	2	1	26	10	10	9	9	5	2	2	23	18	7.02	1.08	3.38	1	7
2017	2017ASPGH_PT26-NYANKPALA		28	Nyankpala, Ghana	49276	PGA14008-22		plot	2	1	27	10	10	10	10	3	1	1	14	16	4.12	0.98	2.34	5	8
2017	2017ASPGH_PT26-NYANKPALA		28	Nyankpala, Ghana	49338	PGA14351-36		plot	2	1	28	10	10	10	10	7	1	1	11	9	2.6	0.62	4.44	2	8
2017	2017ASPGH_PT26-NYANKPALA		28	Nyankpala, Ghana	41592	Ligri		plot	2	1	29	10	10	10	10	6	1	1	14	8	4.7	0.52	2.68	2	5
2017	2017ASPGH_PT26-NYANKPALA		28	Nyankpala, Ghana	49358	PGA14008-15		plot	2	1	30	10	10	10	10	7	1	1	11	7	1.74	0.38	1.72	5	7
2017	2017ASPGH_PT26-NYANKPALA		28	Nyankpala, Ghana	76567	PGN16076-22		plot	2	1	31	10	8	7	7	6	1	1	18	25	2.78	1.48	0.92	7	8
2017	2017ASPGH_PT26-NYANKPALA		28	Nyankpala, Ghana	76570	PGN16169-5		plot	2	1	32	10	8	7	7	7	1	1	10	9	4.22	0.66	1.3	8	8
2017	2017ASPGH_PT26-NYANKPALA		28	Nyankpala, Ghana	67419	MothersDelight		plot	2	1	33	10	10	9	9	6	3	3	9	5	1.4	0.22	1.52	8	5
2017	2017ASPGH_PT26-NYANKPALA		28	Nyankpala, Ghana	40582	Apomuden		plot	2	1	34	10	10	8	8	6	1	1	28	6	8.08	0.46	1.72	7	6
2017	2017ASPGH_PT26-NYANKPALA		28	Nyankpala, Ghana	76569	PGN16130-4		plot	2	1	35	10	8	8	8	7	1	1	26	22	3.14	1.44	0.78	9	9
2017	2017ASPGH_PT26-NYANKPALA		28	Nyankpala, Ghana	76560	PGN16021-39		plot	2	1	36	10	10	10	10	7	1	1	21	21	5.1	1.06	0.94	7	8
2017	2017ASPGH_PT26-NYANKPALA		28	Nyankpala, Ghana	47870	Blueblue		plot	2	1	37	10	10	5	3	6	2	2	0	2	0	0.6	0.18
2017	2017ASPGH_PT26-NYANKPALA		28	Nyankpala, Ghana	48846	PGA14229-2		plot	2	1	38	10	10	8	8	8	1	1	12	7	2.82	0.34	1.24	6	5
2017	2017ASPGH_PT26-NYANKPALA		28	Nyankpala, Ghana	76562	PGN16024-28		plot	2	1	39	10	9	9	9	7	1	1	21	5	8.08	0.32	2.38	2	8
2017	2017ASPGH_PT26-NYANKPALA		28	Nyankpala, Ghana	76559	PGN16002-7		plot	2	1	40	10	7	7	7	7	1	1	20	9	6	0.68	1.86	8	7
2017	2017ASPGH_PT26-NYANKPALA		28	Nyankpala, Ghana	76561	PGN16024-27		plot	2	1	41	10	10	10	10	6	1	1	15	26	4.92	1.82	3	6	9
2017	2017ASPGH_PT26-NYANKPALA		28	Nyankpala, Ghana	49329	PGA14011-13		plot	2	1	42	10	10	10	10	7	1	2	21	25	6.2	1.98	2.32	1	7
2017	2017ASPGH_PT26-NYANKPALA		28	Nyankpala, Ghana	76564	PGN16030-30		plot	2	1	43	10	10	9	9	7	1	1	7.68	19	3.56	2.22	2.24	5	7
2017	2017ASPGH_PT26-NYANKPALA		28	Nyankpala, Ghana	76565	PGN16050-15		plot	2	1	44	10	10	7	7	8	2	2	16	12	7.8	0.68	3	6	8
2017	2017ASPGH_PT26-NYANKPALA		28	Nyankpala, Ghana	67418	Tiebele-2		plot	2	1	45	10	7	4	3	9	1	3	0	13	0	0.74	0.58		5
2017	2017ASPGH_PT26-NYANKPALA		28	Nyankpala, Ghana	76568	PGN16092-6		plot	2	1	46	10	10	10	10	8	1	1	21	11	7.34	0.86	1.52	3	7
2017	2017ASPGH_PT26-NYANKPALA		28	Nyankpala, Ghana	76571	PGN16203-18		plot	2	1	47	10	10	10	9	8	1	1	19	9	4.76	0.86	1.46	7	5
2017	2017ASPGH_PT26-NYANKPALA		28	Nyankpala, Ghana	76566	PGN16066-20		plot	2	1	48	10	10	9	8	8	1	1	18	8	6.88	0.64	1.98	7	5
2017	2017ASPGH_PT26-NYANKPALA		28	Nyankpala, Ghana	48977	PGA14011-24		plot	2	1	49	10	10	10	10	9	1	2	23	18	6.74	0.92	2.5	4	4
2017	2017ASPGH_PT26-NYANKPALA		28	Nyankpala, Ghana	49070	PGA14171-1		plot	2	1	50	10	10	3	3	8	1	1	6	19	1.16	0.9	1.52	2	6
2017	2017ASPGH_PT26-NYANKPALA		28	Nyankpala, Ghana	76563	PGN16030-29		plot	2	1	51	10	10	4	3	8	2	3	8	6	2.46	0.4	1.34	4	4
2017	2017ASPGH_PT26-NYANKPALA		28	Nyankpala, Ghana	41591	Bohye		plot	2	1	52	10	10	8	6	7	1	3	14	15	2.3	0.76	2.3	4	5
2017	2017ASPGH_PT26-WA		26	Wa, Ghana	76560	PGN16021-39		plot	1	1	1	10	10	10	10	7	1	1	22	15	9.1	1	3.87	7	8
2017	2017ASPGH_PT26-WA		26	Wa, Ghana	47870	Blueblue		plot	1	1	2	10	10	10	10	6	2	5	0	18	0	1.02	4.18	3	3
2017	2017ASPGH_PT26-WA		26	Wa, Ghana	40582	Apomuden		plot	1	1	3	10	10	10	10	8	1	1	28	19	7.4	0.9	4.2	6	6
2017	2017ASPGH_PT26-WA		26	Wa, Ghana	48846	PGA14229-2		plot	1	1	4	10	10	10	10	7	1	1	5	23	1.4	1.5	3.8	6	5
2017	2017ASPGH_PT26-WA		26	Wa, Ghana	41592	Ligri		plot	1	1	5	10	10	10	10	6	1	1	21	23	4.88	1.36	3.78	2	5
2017	2017ASPGH_PT26-WA		26	Wa, Ghana	76563	PGN16030-29		plot	1	1	6	10	10	10	10	6	1	2	19	25	3.86	1.32	2.7	4	4
2017	2017ASPGH_PT26-WA		26	Wa, Ghana	76568	PGN16092-6		plot	1	1	7	10	10	10	10	7	2	3	24	13	7.06	0.66	3.68	5	7
2017	2017ASPGH_PT26-WA		26	Wa, Ghana	41591	Bohye		plot	1	1	8	10	10	10	10	6	3	3	9	28	1.66	1.58	2.8	6	5
2017	2017ASPGH_PT26-WA		26	Wa, Ghana	76562	PGN16024-28		plot	1	1	9	10	10	10	10	7	1	1	29	12	9.68	1.12	5.74	2	8
2017	2017ASPGH_PT26-WA		26	Wa, Ghana	67418	Tiebele-2		plot	1	1	10	10	10	6	6	6	2	2	0	11	0	0.3	0.98
2017	2017ASPGH_PT26-WA		26	Wa, Ghana	67419	MothersDelight		plot	1	1	11	10	10	10	10	6	2	2	6	19	1.04	0.5	2.44	8	5
2017	2017ASPGH_PT26-WA		26	Wa, Ghana	76565	PGN16050-15		plot	1	1	12	10	10	6	10	7	1	2	16	14	2.28	0.9	2.36	6	8
2017	2017ASPGH_PT26-WA		26	Wa, Ghana	76561	PGN16024-27		plot	1	1	13	10	10	10	10	8	1	2	22	12	5.98	0.58	14.36	6	9
2017	2017ASPGH_PT26-WA		26	Wa, Ghana	76564	PGN16030-30		plot	1	1	14	10	10	10	10	8	2	2	36	32	6.36	1.5	4.36	6	7
2017	2017ASPGH_PT26-WA		26	Wa, Ghana	48977	PGA14011-24		plot	1	1	15	10	10	10	10	7	1	1	23	36	4.76	1.84	3.36	6	4
2017	2017ASPGH_PT26-WA		26	Wa, Ghana	76567	PGN16076-22		plot	1	1	16	10	10	10	10	6	2	3	14	18	2.18	1	2.02	7	7
2017	2017ASPGH_PT26-WA		26	Wa, Ghana	76569	PGN16130-4		plot	1	1	17	10	10	10	10	8	1	1	14	27	3.86	1.36	0.7	9	9
2017	2017ASPGH_PT26-WA		26	Wa, Ghana	76566	PGN16066-20		plot	1	1	18	10	10	9	9	7	1	2	6	8	0.86	0.36	1.06	7	5
2017	2017ASPGH_PT26-WA		26	Wa, Ghana	49338	PGA14351-36		plot	1	1	19	10	10	8	8	8	1	1	11	7	1.78	0.4	2.5	2	8
2017	2017ASPGH_PT26-WA		26	Wa, Ghana	49070	PGA14171-1		plot	1	1	20	10	10	10	10	8	2	5	9	12	1.08	0.4	3.32	2	6
2017	2017ASPGH_PT26-WA		26	Wa, Ghana	76571	PGN16203-18		plot	1	1	21	10	10	10	10	9	2	3	27	24	5.3	1.62	2.86	7	5
2017	2017ASPGH_PT26-WA		26	Wa, Ghana	76570	PGN16169-5		plot	1	1	22	10	10	10	10	8	1	1	22	23	3.89	1.08	2.68	7	8
2017	2017ASPGH_PT26-WA		26	Wa, Ghana	49276	PGA14008-22		plot	1	1	23	10	10	10	10	7	2	2	22	17	4.98	0.76	2.34	3	8
2017	2017ASPGH_PT26-WA		26	Wa, Ghana	49358	PGA14008-15		plot	1	1	24	10	10	10	10	7	1	1	5	14	1.06	1.16	4.76	4	7
2017	2017ASPGH_PT26-WA		26	Wa, Ghana	76559	PGN16002-7		plot	1	1	25	10	10	10	10	7	1	1	33	20	12.46	0.92	9.04	7	7
2017	2017ASPGH_PT26-WA		26	Wa, Ghana	49329	PGA14011-13		plot	2	1	26	10	10	10	10	6	1	1	24	27	6.78	1.72	17.2	2	7
2017	2017ASPGH_PT26-WA		26	Wa, Ghana	49276	PGA14008-22		plot	2	1	27	10	10	9	9	7	2	2	21	15	5.3	1.14	4.22	4	8
2017	2017ASPGH_PT26-WA		26	Wa, Ghana	49338	PGA14351-36		plot	2	1	28	10	10	10	10	8	1	2	16	18	3.92	0.96	4.12	3	8
2017	2017ASPGH_PT26-WA		26	Wa, Ghana	41592	Ligri		plot	2	1	29	10	10	10	10	7	1	1	23	9	6.1	0.52	4.56	2	5
2017	2017ASPGH_PT26-WA		26	Wa, Ghana	49358	PGA14008-15		plot	2	1	30	10	10	10	10	7	1	1	10	12	1.42	0.66	3.66	4	7
2017	2017ASPGH_PT26-WA		26	Wa, Ghana	76567	PGN16076-22		plot	2	1	31	10	10	10	10	6	2	2	20	23	2.54	1.14	3.08	6	8
2017	2017ASPGH_PT26-WA		26	Wa, Ghana	76570	PGN16169-5		plot	2	1	32	10	10	8	8	7	1	1	14	19	2.96	0.94	2.6	7	8
2017	2017ASPGH_PT26-WA		26	Wa, Ghana	67419	MothersDelight		plot	2	1	33	10	10	9	9	6	2	3	16	15	2.06	0.5	2.08	7	5
2017	2017ASPGH_PT26-WA		26	Wa, Ghana	40582	Apomuden		plot	2	1	34	10	10	10	10	6	1	1	19	23	2.52	0.84	1.6	6	6
2017	2017ASPGH_PT26-WA		26	Wa, Ghana	76569	PGN16130-4		plot	2	1	35	10	10	10	10	7	1	1	14	20	1.72	0.88	0.98	9	9
2017	2017ASPGH_PT26-WA		26	Wa, Ghana	76560	PGN16021-39		plot	2	1	36	10	10	10	10	7	1	1	18	8	4.8	0.32	1.42	7	8
2017	2017ASPGH_PT26-WA		26	Wa, Ghana	47870	Blueblue		plot	2	1	37	10	10	5	3	6	3	3	0	2	0	0.14	0.64
2017	2017ASPGH_PT26-WA		26	Wa, Ghana	48846	PGA14229-2		plot	2	1	38	10	10	10	10	8	2	2	14	13	4.3	0.92	2.3	6	5
2017	2017ASPGH_PT26-WA		26	Wa, Ghana	76562	PGN16024-28		plot	2	1	39	10	10	10	10	7	1	1	26	11	8.36	0.66	4.82	2	8
2017	2017ASPGH_PT26-WA		26	Wa, Ghana	76559	PGN16002-7		plot	2	1	40	10	10	10	10	7	1	1	29	19	10.34	0.94	6.06	7	7
2017	2017ASPGH_PT26-WA		26	Wa, Ghana	76561	PGN16024-27		plot	2	1	41	10	10	10	10	6	1	1	20	34	4.82	1.86	9.42	6	9
2017	2017ASPGH_PT26-WA		26	Wa, Ghana	49329	PGA14011-13		plot	2	1	42	10	10	10	10	7	1	2	23	28	5.5	1.44	4.52	2	7
2017	2017ASPGH_PT26-WA		26	Wa, Ghana	76564	PGN16030-30		plot	2	1	43	10	10	10	10	7	1	1	45	22	9.5	1.2	5.74	5	7
2017	2017ASPGH_PT26-WA		26	Wa, Ghana	76565	PGN16050-15		plot	2	1	44	10	10	10	10	7	1	1	18	31	3.72	1.54	3.98	6	8
2017	2017ASPGH_PT26-WA		26	Wa, Ghana	67418	Tiebele-2		plot	2	1	45	10	10	10	9	7	2	3	0	17	0	0.09	1.26	7	5
2017	2017ASPGH_PT26-WA		26	Wa, Ghana	76568	PGN16092-6		plot	2	1	46	10	10	10	10	8	1	1	34	5	11	0.28	5.38	7	7
2017	2017ASPGH_PT26-WA		26	Wa, Ghana	76571	PGN16203-18		plot	2	1	47	10	10	10	10	8	1	1	37	17	8.76	0.86	3.8	6	5
2017	2017ASPGH_PT26-WA		26	Wa, Ghana	76566	PGN16066-20		plot	2	1	48	10	10	10	10	8	1	1	22	12	4.48	0.7	3.3	7	5
2017	2017ASPGH_PT26-WA		26	Wa, Ghana	48977	PGA14011-24		plot	2	1	49	10	10	10	10	9	1	1	26	36	5.74	2	8.06	5	4
2017	2017ASPGH_PT26-WA		26	Wa, Ghana	49070	PGA14171-1		plot	2	1	50	10	10	10	10	8	2	5	6	31	0.86	1.46	6.36	2	6
2017	2017ASPGH_PT26-WA		26	Wa, Ghana	76563	PGN16030-29		plot	2	1	51	10	10	9	9	7	2	2	20	26	4.06	1.02	3.74	4	4
2017	2017ASPGH_PT26-WA		26	Wa, Ghana	41591	Bohye		plot	2	1	52	10	10	10	10	7	2	2	10	22	1.64	0.1	2.78	5	5
2018	2018ASPGH_CPT22-FUMESUA	Preliminary yield trial	16	Fumesua, Ghana	68162	PGA16063-7		plot	1	1	1	10		6	6			5	5	1	1.84	0.16	4.5
2018	2018ASPGH_CPT22-FUMESUA	Preliminary yield trial	16	Fumesua, Ghana	68211	PGA16053-1		plot	1	1	2	10		8	8			3	12	24	1.34	0.5	10
2018	2018ASPGH_CPT22-FUMESUA	Preliminary yield trial	16	Fumesua, Ghana	41592	Ligri		plot	1	1	3	10		9	9			3	11	3	3.36	0.12	3.5
2018	2018ASPGH_CPT22-FUMESUA	Preliminary yield trial	16	Fumesua, Ghana	68193	PGA16052-1		plot	1	1	4	10		9	6			3	5	5	1.24	0.18	5.5
2018	2018ASPGH_CPT22-FUMESUA	Preliminary yield trial	16	Fumesua, Ghana	76571	PGN16203-18		plot	1	1	5	10		10	10			6	0	3	0	0.34	1
2018	2018ASPGH_CPT22-FUMESUA	Preliminary yield trial	16	Fumesua, Ghana	76560	PGN16021-39		plot	1	1	6	10		9	9			3	25	4	5.9	0.14	4.5
2018	2018ASPGH_CPT22-FUMESUA	Preliminary yield trial	16	Fumesua, Ghana	68199	PGA16080-1		plot	1	1	7	10		10	10			3	31	15	5.6	0.4	7.5
2018	2018ASPGH_CPT22-FUMESUA	Preliminary yield trial	16	Fumesua, Ghana	68263	PGA16013-4		plot	1	1	8	10		5	4			3	7	8	1.66	0.36	4
2018	2018ASPGH_CPT22-FUMESUA	Preliminary yield trial	16	Fumesua, Ghana	76569	PGN16130-4		plot	1	1	9	10		10	10			5	28	16	2.46	0.56	1
2018	2018ASPGH_CPT22-FUMESUA	Preliminary yield trial	16	Fumesua, Ghana	68151	PGA16117-1		plot	1	1	10	10		7	7			3	13	11	1.92	0.32	7
2018	2018ASPGH_CPT22-FUMESUA	Preliminary yield trial	16	Fumesua, Ghana	76561	PGN16024-27		plot	1	1	11	10		10	10			2	17	7	5.32	0.32	7
2018	2018ASPGH_CPT22-FUMESUA	Preliminary yield trial	16	Fumesua, Ghana	40450	Ogyefo		plot	1	1	12	10		10	8			3	14	7	2.6	0.4	10
2018	2018ASPGH_CPT22-FUMESUA	Preliminary yield trial	16	Fumesua, Ghana	76564	PGN16030-30		plot	1	1	13	10		10	10			4	21	24	4.8	0.82	6
2018	2018ASPGH_CPT22-FUMESUA	Preliminary yield trial	16	Fumesua, Ghana	68218	PGA16032-1		plot	1	1	14	10		9	9			3	22	16	5.18	0.44	2.5
2018	2018ASPGH_CPT22-FUMESUA	Preliminary yield trial	16	Fumesua, Ghana	68262	PGA16183-14		plot	1	1	15	10		8	8			5	13	11	2.7	0.42	2.5
2018	2018ASPGH_CPT22-FUMESUA	Preliminary yield trial	16	Fumesua, Ghana	68149	PGA16090-2		plot	1	1	16	10		8	8			3	17	6	5.6	0.24	6.5
2018	2018ASPGH_CPT22-FUMESUA	Preliminary yield trial	16	Fumesua, Ghana	76568	PGN16092-6		plot	1	1	17	10		10	10			6	11	5	1.46	0.2	1.5
2018	2018ASPGH_CPT22-FUMESUA	Preliminary yield trial	16	Fumesua, Ghana	76562	PGN16024-28		plot	1	1	18	10		10	10			3	16	6	4.48	0.2	13.5
2018	2018ASPGH_CPT22-FUMESUA	Preliminary yield trial	16	Fumesua, Ghana	48977	PGA14011-24		plot	1	1	19	10		10	10			4	19	16	2.74	0.64	2.5
2018	2018ASPGH_CPT22-FUMESUA	Preliminary yield trial	16	Fumesua, Ghana	68217	PGA16029-3		plot	1	1	20	10		10	10			3	34	7	7.02	0.44	6.5
2018	2018ASPGH_CPT22-FUMESUA	Preliminary yield trial	16	Fumesua, Ghana	68214	PGA16143-1		plot	1	1	21	10		10	10			3	9	6	2.12	0.2	2
2018	2018ASPGH_CPT22-FUMESUA	Preliminary yield trial	16	Fumesua, Ghana	40582	Apomuden		plot	1	1	22	10		8	8			5	12	28	1.34	0.66	3
2018	2018ASPGH_CPT22-FUMESUA	Preliminary yield trial	16	Fumesua, Ghana	76560	PGN16021-39		plot	2	1	23	10		10	10			3	16	24	3.66	0.72	6.5
2018	2018ASPGH_CPT22-FUMESUA	Preliminary yield trial	16	Fumesua, Ghana	41592	Ligri		plot	2	1	24	10		10	10			3	12	8	3.12	0.5	5.5
2018	2018ASPGH_CPT22-FUMESUA	Preliminary yield trial	16	Fumesua, Ghana	68193	PGA16052-1		plot	2	1	25	10		8	7			3	15	4	3.3	0.24	6
2018	2018ASPGH_CPT22-FUMESUA	Preliminary yield trial	16	Fumesua, Ghana	68214	PGA16143-1		plot	2	1	26	10		9	9			4	21	16	2.42	0.68	3
2018	2018ASPGH_CPT22-FUMESUA	Preliminary yield trial	16	Fumesua, Ghana	76568	PGN16092-6		plot	2	1	27	10		10	10			6	15	8	2.56	0.38	2
2018	2018ASPGH_CPT22-FUMESUA	Preliminary yield trial	16	Fumesua, Ghana	68211	PGA16053-1		plot	2	1	28	10		9	9			3	16	10	5.6	0.46	11.5
2018	2018ASPGH_CPT22-FUMESUA	Preliminary yield trial	16	Fumesua, Ghana	76562	PGN16024-28		plot	2	1	29	10		10	10			3	26	30	1	3.04	8.5
2018	2018ASPGH_CPT22-FUMESUA	Preliminary yield trial	16	Fumesua, Ghana	48977	PGA14011-24		plot	2	1	30	10		10	10			3	31	16	5.12	0.62	5.5
2018	2018ASPGH_CPT22-FUMESUA	Preliminary yield trial	16	Fumesua, Ghana	76561	PGN16024-27		plot	2	1	31	10		10	10			3	20	5	7.6	0.28	5.5
2018	2018ASPGH_CPT22-FUMESUA	Preliminary yield trial	16	Fumesua, Ghana	76571	PGN16203-18		plot	2	1	32	10		10	10			7	12	6	1.36	0.2	1.5
2018	2018ASPGH_CPT22-FUMESUA	Preliminary yield trial	16	Fumesua, Ghana	68199	PGA16080-1		plot	2	1	33	10		10	10			2	35	13	6.14	0.5	10.5
2018	2018ASPGH_CPT22-FUMESUA	Preliminary yield trial	16	Fumesua, Ghana	68217	PGA16029-3		plot	2	1	34	10		10	10			5	17	5	3.62	0.38	6
2018	2018ASPGH_CPT22-FUMESUA	Preliminary yield trial	16	Fumesua, Ghana	68162	PGA16063-7		plot	2	1	35	10		10	8			6	11	7	1.98	0.24	3.5
2018	2018ASPGH_CPT22-FUMESUA	Preliminary yield trial	16	Fumesua, Ghana	40582	Apomuden		plot	2	1	36	10		10	10			4	30	18	4.86	0.66	4.5
2018	2018ASPGH_CPT22-FUMESUA	Preliminary yield trial	16	Fumesua, Ghana	76564	PGN16030-30		plot	2	1	37	10		10	10			3	21	8	5.72	0.46	4.5
2018	2018ASPGH_CPT22-FUMESUA	Preliminary yield trial	16	Fumesua, Ghana	40450	Ogyefo		plot	2	1	38	10		10	10			3	27	15	6.16	0.8	7.5
2018	2018ASPGH_CPT22-FUMESUA	Preliminary yield trial	16	Fumesua, Ghana	68151	PGA16117-1		plot	2	1	39	10		10	10			4	24	18	4.32	0.8	7.5
2018	2018ASPGH_CPT22-FUMESUA	Preliminary yield trial	16	Fumesua, Ghana	76569	PGN16130-4		plot	2	1	40	10		10	10			5	19	24	2.14	0.64	1
2018	2018ASPGH_CPT22-FUMESUA	Preliminary yield trial	16	Fumesua, Ghana	68262	PGA16183-14		plot	2	1	41	10		10	10			5	28	7	4.52	0.34	4
2018	2018ASPGH_CPT22-FUMESUA	Preliminary yield trial	16	Fumesua, Ghana	68218	PGA16032-1		plot	2	1	42	10		10	10			4	32	18	5.7	0.64	3.5
2018	2018ASPGH_CPT22-FUMESUA	Preliminary yield trial	16	Fumesua, Ghana	68263	PGA16013-4		plot	2	1	43	10		10	10			4	21	20	4.1	0.86	6
2018	2018ASPGH_CPT22-FUMESUA	Preliminary yield trial	16	Fumesua, Ghana	68149	PGA16090-2		plot	2	1	44	10		10	10			3	17	14	3.4	0.7	6
2018	2018ASPGH_PT22-OHAWU	2018PT-OHAWU	39	Ohawu, Ghana	76571	PGN16203-18		plot	1	1	1	10		10	10			5	7	1	2.4	0.8	3.5
2018	2018ASPGH_PT22-OHAWU	2018PT-OHAWU	39	Ohawu, Ghana	68218	PGA16032-1		plot	1	1	2	10		10	10			4	24	4	26.3	1.8	7
2018	2018ASPGH_PT22-OHAWU	2018PT-OHAWU	39	Ohawu, Ghana	76564	PGN16030-30		plot	1	1	3	10		10	10			3	26	9	6.9	0.7	11.5
2018	2018ASPGH_PT22-OHAWU	2018PT-OHAWU	39	Ohawu, Ghana	76569	PGN16130-4		plot	1	1	4	10		10	10			3	17	1	6.4	0.9	11
2018	2018ASPGH_PT22-OHAWU	2018PT-OHAWU	39	Ohawu, Ghana	68151	PGA16117-1		plot	1	1	5	10		7	3			3	0	2	0	0.6	9.5
2018	2018ASPGH_PT22-OHAWU	2018PT-OHAWU	39	Ohawu, Ghana	76561	PGN16024-27		plot	1	1	6	10		10	10			2	35	1	14.1	0.3	29
2018	2018ASPGH_PT22-OHAWU	2018PT-OHAWU	39	Ohawu, Ghana	76560	PGN16021-39		plot	1	1	7	10		10	10			3	16	1	5.3	0.9	13.5
2018	2018ASPGH_PT22-OHAWU	2018PT-OHAWU	39	Ohawu, Ghana	40582	Apomuden		plot	1	1	8	10		10	10			5	22	2	3.8	1.5	3.5
2018	2018ASPGH_PT22-OHAWU	2018PT-OHAWU	39	Ohawu, Ghana	40450	Ogyefo		plot	1	1	9	10		0	0				0	0	0	0	0
2018	2018ASPGH_PT22-OHAWU	2018PT-OHAWU	39	Ohawu, Ghana	68162	PGA16063-7		plot	1	1	10	10		9	5			6	5	3	1.9	0.4	1.2
2018	2018ASPGH_PT22-OHAWU	2018PT-OHAWU	39	Ohawu, Ghana	41592	Ligri		plot	1	1	11	10		9	9			4	0	0	0	0.6	6
2018	2018ASPGH_PT22-OHAWU	2018PT-OHAWU	39	Ohawu, Ghana	68199	PGA16080-1		plot	1	1	12	10		8	5			3	7	8	1.7	0.4	8.8
2018	2018ASPGH_PT22-OHAWU	2018PT-OHAWU	39	Ohawu, Ghana	68211	PGA16053-1		plot	1	1	13	10		6	1			4	0	4	0.6	0.7	4.5
2018	2018ASPGH_PT22-OHAWU	2018PT-OHAWU	39	Ohawu, Ghana	68262	PGA16183-14		plot	1	1	14	10		10	8			4	2	1	0.8	0.5	5.5
2018	2018ASPGH_PT22-OHAWU	2018PT-OHAWU	39	Ohawu, Ghana	48977	PGA14011-24		plot	1	1	15	10		9	7			4	4	3	1.7	0.5	4.5
2018	2018ASPGH_PT22-OHAWU	2018PT-OHAWU	39	Ohawu, Ghana	68214	PGA16143-1		plot	1	1	16	10		10	10			5	11	2	0.4	0.4	0.8
2018	2018ASPGH_PT22-OHAWU	2018PT-OHAWU	39	Ohawu, Ghana	68263	PGA16013-4		plot	1	1	17	10		7	1			6	1	3	0.2	0.1	2.5
2018	2018ASPGH_PT22-OHAWU	2018PT-OHAWU	39	Ohawu, Ghana	68193	PGA16052-1		plot	1	1	18	10		10	8			5	7	6	0.9	0.2	4.5
2018	2018ASPGH_PT22-OHAWU	2018PT-OHAWU	39	Ohawu, Ghana	76568	PGN16092-6		plot	1	1	19	10		2	1			4	0	1	0	0.1	2
2018	2018ASPGH_PT22-OHAWU	2018PT-OHAWU	39	Ohawu, Ghana	68149	PGA16090-2		plot	1	1	20	10		2	0			4	0	0	0	0	0.5
2018	2018ASPGH_PT22-OHAWU	2018PT-OHAWU	39	Ohawu, Ghana	68217	PGA16029-3		plot	1	1	21	10		10	10			3	19	7	4.2	0.4	9.5
2018	2018ASPGH_PT22-OHAWU	2018PT-OHAWU	39	Ohawu, Ghana	76562	PGN16024-28		plot	1	1	22	10		8	8			2	11	2	1.6	0.6	10
2018	2018ASPGH_PT22-OHAWU	2018PT-OHAWU	39	Ohawu, Ghana	76560	PGN16021-39		plot	2	2	23	10		10	10			2	17	12	3	0.3	18
2018	2018ASPGH_PT22-OHAWU	2018PT-OHAWU	39	Ohawu, Ghana	76571	PGN16203-18		plot	2	2	24	10		10	10			4	15	13	4.1	0.8	7.5
2018	2018ASPGH_PT22-OHAWU	2018PT-OHAWU	39	Ohawu, Ghana	68214	PGA16143-1		plot	2	2	25	10		10	10			3	20	4	5.1	0.1	8
2018	2018ASPGH_PT22-OHAWU	2018PT-OHAWU	39	Ohawu, Ghana	68262	PGA16183-14		plot	2	2	26	10		10	10			1	15	20	4.1	1.2	12.5
2018	2018ASPGH_PT22-OHAWU	2018PT-OHAWU	39	Ohawu, Ghana	76569	PGN16130-4		plot	2	2	27	10		10	10			4	16	12	7.5	0.8	5
2018	2018ASPGH_PT22-OHAWU	2018PT-OHAWU	39	Ohawu, Ghana	68162	PGA16063-7		plot	2	2	28	10		7	5			5	4	6	0.5	0.1	7.5
2018	2018ASPGH_PT22-OHAWU	2018PT-OHAWU	39	Ohawu, Ghana	68217	PGA16029-3		plot	2	2	29	10		1	0			7	0	0	0	0	0.3
2018	2018ASPGH_PT22-OHAWU	2018PT-OHAWU	39	Ohawu, Ghana	41592	Ligri		plot	2	2	30	10		4	4			3	5	1	7.5	0.1	7.5
2018	2018ASPGH_PT22-OHAWU	2018PT-OHAWU	39	Ohawu, Ghana	68149	PGA16090-2		plot	2	2	31	10		0	0				0	0	0	0	0
2018	2018ASPGH_PT22-OHAWU	2018PT-OHAWU	39	Ohawu, Ghana	68193	PGA16052-1		plot	2	2	32	10		2	2			3	0	0	0	0	15.5
2018	2018ASPGH_PT22-OHAWU	2018PT-OHAWU	39	Ohawu, Ghana	40450	Ogyefo		plot	2	2	33	10		0	0				0	0	0	0	0
2018	2018ASPGH_PT22-OHAWU	2018PT-OHAWU	39	Ohawu, Ghana	68263	PGA16013-4		plot	2	2	34	10		9	9			3	3	8	1.8	0.3	5
2018	2018ASPGH_PT22-OHAWU	2018PT-OHAWU	39	Ohawu, Ghana	76561	PGN16024-27		plot	2	2	35	10		10	10			3	27	15	7.4	0.6	10.5
2018	2018ASPGH_PT22-OHAWU	2018PT-OHAWU	39	Ohawu, Ghana	68151	PGA16117-1		plot	2	2	36	10		10	7			4	2	7	0.2	0.1	16
2018	2018ASPGH_PT22-OHAWU	2018PT-OHAWU	39	Ohawu, Ghana	40582	Apomuden		plot	2	2	37	10		8	8			5	13	18	1.9	0.6	3.5
2018	2018ASPGH_PT22-OHAWU	2018PT-OHAWU	39	Ohawu, Ghana	76568	PGN16092-6		plot	2	2	38	10		10	10			6	14	16	2.3	0.5	2
2018	2018ASPGH_PT22-OHAWU	2018PT-OHAWU	39	Ohawu, Ghana	76564	PGN16030-30		plot	2	2	39	10		10	10			5	20	30	4.5	1.3	3.5
2018	2018ASPGH_PT22-OHAWU	2018PT-OHAWU	39	Ohawu, Ghana	76562	PGN16024-28		plot	2	2	40	10		10	10			3	8	11	2.5	0.4	8
2018	2018ASPGH_PT22-OHAWU	2018PT-OHAWU	39	Ohawu, Ghana	68211	PGA16053-1		plot	2	2	41	10		9	6			4	5	15	0.4	0.4	5.5
2018	2018ASPGH_PT22-OHAWU	2018PT-OHAWU	39	Ohawu, Ghana	48977	PGA14011-24		plot	2	2	42	10		10	10			3	16	20	3.7	1.7	9.5
2018	2018ASPGH_PT22-OHAWU	2018PT-OHAWU	39	Ohawu, Ghana	68218	PGA16032-1		plot	2	2	43	10		10	10			3	18	40	4.2	2.5	11.5
2018	2018ASPGH_PT22-OHAWU	2018PT-OHAWU	39	Ohawu, Ghana	68199	PGA16080-1		plot	2	2	44	10		10	10			3	11	12	2.4	0.7	16.5
